# Supplementary material for: Psychological mechanisms of offset analgesia: The effect of expectancy manipulation
Source: PLoS One. 2023 Jan 17;18(1):e0280579. doi: 10.1371/journal.pone.0280579 (PMC9844857; doi:10.1371/journal.pone.0280579)
Supplement: S3 File — (XLSX) [file pone.0280579.s004.xlsx]

## Sheet: data dictionary 
Item	Description
ID	Identification number study subject (for example S01 stands for first study subject)
Age	Age in years
BMI	Body Maß Index
Sex	1 = female, 2 = male
dominant_Hand	1 = right, 2 = left
PHQ-9	The Patient Health Questionnaire 9
PVAQ	Pain Vigilance and Awareness Questionnaire
PSQ	Pain Sensitivity Questionnaire
STAI-SKD	State-Trait Anxiety Inventory-SKD
LOT-R_Opti	Life-Orientation Test Optimistic subscore
LOT-R_Pessi	Life-Orientation Test Pessimistic subscore
LOT-R_(total)	Life-Orientation Test total score
MAAS	Mindful Attention and Awareness Scale
SDS-17	Social Desirability Scale-17
Group	1 = hypoalgesic group, 2 = hyperalgesic group, 3 = Control group
Manipulation_check	“Please try to recall the moment immediately after receiving heat stimuli. Did you perceive the pain as in the previously displayed figures?” 1 = yes, 2 = no
OT	Offset trial
CT	Constant trial
G1	Hypoalgesic Group
G2	Hyperalgesic Group
G3	Control Group
Time	Time in seconds
S01_OT_0	ID_Trial_first-application (first study subject, first offset trial)
S01_OT_1	ID_Trial_second-application (first study subject, second offset trial)
S01_CT_0	ID_Trial_first-application (first study subject, first constant trial)
S01_CT_1	ID_Trial_second-application (first study subject, second constant trial)
...	...

## Sheet: Characteristics
ID	Age	BMI	Sex	dominant_Hand	PHQ-9	PVAQ	PSQ	STAI-SKD	LOT-R_Opti	LOT-R_Pessi	LOT-R_(total)	MAAS	SES-17	Group	Manipulation_check_OT	Manipulation_check_CT
S02	25	22.0384	2	1	2	44	4.42857	7	11	2	21	65	11	1	1	1
S07	23	23.7955	2	1	4	33	5.07143	5	9	8	13	62	12	1	1	2
S100	21	23.1473	1	2	2	30	4	6	8	3	17	72	9	1	1	1
S102	19	26.5285	1	1	4	38	4.85714	6	9	5	16	62	10	1	1	1
S12	28	26.2346	2	1	6	31	1.85714	6	4	8	8	59	10	1	1	2
S14	30	21.6721	2	1	4	41	3.07143	6	8	5	16	56	12	1	1	1
S16	39	28.2364	1	1	0	58	5.21429	6	10	3	19	72	13	1	1	1
S22	22	24.2803	2	1	4	42	2.64286	6	10	3	19	64	12	1	1	1
S23	20	22.0932	2	1	0	45	3.14286	8	9	4	19	55	14	1	1	1
S26	34	26.041	2	1	9	35	4.78571	7	6	7	11	55	12	1	1	2
S27	28	26.6728	1	1	4	58	4.35714	6	7	5	14	63	11	1	1	1
S33	20	22.0386	1	1	2	58	2.07143	8	10	1	21	59	12	1	1	2
S35	22	21.2953	1	1	3	54	1.71429	6	12	1	23	65	15	1	1	1
S38	25	21.9671	1	1	3	49	3.57143	5	9	1	20	70	7	1	2	1
S41	19	21.1553	1	1	8	36	2.42857	7	10	5	17	67	12	1	1	1
S46	28	19.2653	1	1	3	35	5.35714	9	10	1	21	65	7	1	1	1
S47	31	23.0106	1	1	7	42	1.71429	5	6	6	12	74	12	1	1	1
S51	48	20.7612	1	1	0	47	3.14286	8	12	0	24	81	10	1	1	1
S53	23	24.0213	2	2	3	52	4.78571	5	10	3	19	80	16	1	1	1
S54	65	25.963	2	1	0	33	3.14286	6	11	1	22	78	14	1	1	1
S57	29	23.0388	2	1	1	53	4.07143	8	11	3	20	59	12	1	2	1
S58	39	23.04	2	1	4	34	3.28571	6	11	1	22	57	11	1	1	1
S59	21	24.7721	2	1	1	34	3.35714	6	11	2	21	76	14	1	1	1
S70	22	19.8352	1	1	3	36	1.42857	5	12	2	22	59	9	1	1	1
S71	54	22.6422	1	1	5	14	2.28571	5	11	0	23	72	13	1	1	1
S78	22	22.6757	1	1	1	38	1.5	7	12	0	24	66	14	1	1	2
S80	21	19.2302	2	1	1	61	3	6	9	3	18	72	13	1	1	1
S81	20	19.9573	1	1	7	23	3.78571	8	10	3	19	43	15	1	1	2
S85	22	23.246	2	1	2	42	4.35714	7	8	3	17	68	13	1	1	1
S91	48	24.1115	1	1	5	30	2.64286	5	3	1	14	84	15	1	2	2
S94	57	23.6669	2	1	0	49	3.57143	5	12	0	24	78	12	1	1	1
S96	25	21.0616	1	1	3	50	2.71429	5	11	2	21	63	14	1	1	2
S01	24	20.4467	1	1	5	38	4.28571	9	5	4	13	65	14	2	1	1
S04	22	28.4302	2	1	2	47	3.42857	5	12	1	23	80	15	2	2	1
S06	24	22.4691	2	1	2	40	5.64286	10	11	2	21	53	8	2	2	2
S08	22	25.0995	1	1	6	42	4.64286	6	11	3	20	72	11	2	2	1
S09	23	23.1634	2	1	2	56	4.14286	5	10	2	20	66	7	2	2	1
S10	22	20.8209	1	1	7	34	5.07143	8	8	8	12	64	11	2	2	1
S101	21	21.2665	2	1	2	28	2.14286	7	8	6	14	63	14	2	2	2
S15	24	19.9277	2	1	3	26	1.57143	6	11	1	22	69	11	2	2	1
S19	23	24.0317	2	1	4	47	5.57143	5	10	3	19	54	9	2	1	1
S20	30	19.3792	1	1	7	43	2.21429	6	10	1	21	63	11	2	2	2
S25	19	21.0077	1	1	2	23	2.92857	5	11	0	23	71	12	2	2	1
S30	20	23.6614	1	1	6	46	3.5	6	8	4	16	54	11	2	2	2
S32	24	23.1674	2	1	3	36	5.21429	5	9	1	20	71	8	2	2	2
S34	22	23.1405	1	1	2	53	1.35714	6	12	2	22	77	14	2	2	2
S36	24	20.7157	2	2	1	29	3.71429	6	8	2	18	64	13	2	1	2
S39	28	24.9671	2	1	2	36	4.78571	5	8	3	17	62	12	2	2	2
S40	24	19.4708	1	1	2	28	2.14286	6	12	0	24	70	11	2	2	2
S42	63	26.8406	2	1	0	49	4.07143	5	12	3	21	82	13	2	1	1
S49	54	24.6914	2	1	2	39	3.57143	5	9	4	17	66	13	2	2	2
S52	29	19.8413	1	1	4	32	1.35714	10	11	3	20	53	11	2	2	2
S62	24	25.3593	2	2	3	28	3.85714	9	9	4	17	64	13	2	2	2
S63	24	24.187	1	1	6	32	1.57143	6	10	1	21	70	12	2	2	2
S64	24	26.7036	1	1	2	27	2.35714	6	11	5	18	64	12	2	2	2
S66	23	24.0882	1	1	6	36	6.14286	7	9	3	18	74	15	2	2	1
S67	20	25	1	1	4	46	2.92857	5	10	2	20	75	9	2	2	2
S73	32	23.1481	2	1	0	56	2.64286	5	9	1	20	54	8	2	1	1
S75	19	24.7409	1	1	9	38	3.57143	8	7	5	14	49	7	2	2	1
S76	21	17.9151	1	1	3	47	2.5	7	7	3	16	68	14	2	1	1
S77	25	23.0577	2	2	1	29	3.28571	5	8	4	16	70	13	2	2	1
S86	23	24.2513	2	1	4	52	2.5	5	10	4	19	72	4	2	2	2
S88	24	21.9136	2	1	1	28	3.92857	8	10	4	18	57	14	2	2	1
S89	22	25.6312	1	1	0	36	3.64286	7	9	4	17	71	14	2	2	1
S99	22	22.9557	2	1	1	43	2.21429	5	11	1	22	73	12	2	1	2
S03	33	24.6181	2	1	0	36	2.78571	6	12	2	22	79	14	3	1	1
S05	25	21.2245	1	1	3	55	1.71429	5	9	0	21	73	12	3	1	1
S11	22	22.7583	1	2	6	28	2.64286	5	10	3	19	50	7	3	1	1
S13	24	19.708	1	2	4	50	2.5	6	9	1	20	59	7	3	1	1
S17	23	20.9712	2	2	3	32	3	9	12	2	22	51	10	3	1	1
S18	24	24.2587	2	1	0	17	3.28571	7	11	1	22	53	6	3	1	1
S21	21	19.2672	1	2	4	45	2.85714	8	7	5	14	56	12	3	1	1
S24	35	25.7704	2	1	0	37	3.14286	7	8	2	18	77	9	3	1	1
S28	25	27.0169	1	2	2	36	2.71429	7	9	5	16	69	12	3	1	1
S29	30	21.2245	2	1	2	37	2.5	5	10	5	17	79	13	3	1	1
S31	25	24.8792	2	1	1	17	1.85714	5	10	1	21	52	12	3	1	1
S43	52	28.06	1	1	3	28	3.78571	7	12	3	21	62	5	3	1	1
S44	58	29.0548	2	1	1	34	4.85714	5	8	3	17	64	7	3	1	1
S45	25	29.9836	1	1	3	31	2.28571	6	11	2	21	75	12	3	1	1
S48	25	21.7365	1	1	4	15	2.35714	5	12	2	22	66	14	3	1	1
S50	33	25.4017	2	1	2	47	5.14286	8	8	5	15	73	12	3	1	1
S55	56	24.6914	2	1	0	10	2.57143	5	11	4	19	66	8	3	1	1
S56	31	29.2184	2	1	5	48	3.35714	5	9	6	15	41	8	3	1	1
S60	60	21.6713	1	1	2	27	6.57143	5	8	1	19	75	13	3	1	1
S61	22	21.3669	2	1	4	31	3.85714	7	11	6	17	66	11	3	1	1
S69	22	18.3391	1	1	0	45	2.14286	5	9	3	18	72	8	3	1	1
S74	20	21.5139	1	1	7	48	4.28571	7	12	0	24	64	13	3	1	1
S79	25	24.3072	2	1	0	51	2.07143	6	9	6	16	68	14	3	1	1
S82	24	20.9877	1	1	7	27	2.5	8	8	4	16	57	10	3	1	1
S83	23	22.8374	1	1	5	43	3.92857	10	9	4	17	66	10	3	1	1
S84	22	21.9136	1	1	2	55	2.28571	8	10	0	22	68	10	3	1	1
S87	25	19.2277	1	1	7	51	5.42857	8	6	8	10	60	15	3	1	1
S90	19	20.9042	1	1	5	29	2.42857	6	5	7	10	55	10	3	1	1
S92	23	20.5897	1	1	3	48	2.21429	7	10	1	21	49	9	3	1	1
S93	24	19.257	1	1	4	62	1.28571	6	10	3	19	67	7	3	1	1
S97	21	21.3578	1	1	2	39	3.28571	6	10	2	20	61	15	3	1	1
S98	21	18.9292	1	1	2	19	3.5	7	10	2	20	75	14	3	1	1

## Sheet: G1_pain_response
Time	S02_OT_0	S02_OT_1	S02_CT_0	S02_CT_1	S07_OT_0	S07_OT_1	S07_CT_0	S07_CT_1	S100_OT_0	S100_OT_1	S100_CT_0	S100_CT_1	S102_OT_0	S102_OT_1	S102_CT_0	S102_CT_1	S12_OT_0	S12_OT_1	S12_CT_0	S12_CT_1	S14_OT_0	S14_OT_1	S14_CT_0	S14_CT_1	S16_OT_0	S16_OT_1	S16_CT_0	S16_CT_1	S22_OT_0	S22_OT_1	S22_CT_0	S22_CT_1	S23_OT_0	S23_OT_1	S23_CT_0	S23_CT_1	S26_OT_0	S26_OT_1	S26_CT_0	S26_CT_1	S27_OT_0	S27_OT_1	S27_CT_0	S27_CT_1	S33_OT_0	S33_OT_1	S33_CT_0	S33_CT_1	S35_OT_0
0	0	0	0	0	0	0	0	0	0	0	0	0	0	0	0	0	0	0	0	0	0	0	0	0	0	0	0	0	0	0	0	0	0	0	0	0	0	0	0	0	0	0	0	0	0	0	0	0	0
1	0	0.046875	0	0	0	0.126984	0.428571	16.381	0.84375	1.50794	0.967742	9.27869	0.220339	0	0	0	0	0	0	0	0.984375	0.622951	10.7619	5.70968	37.9231	43.9677	0.903226	8.54839	0	0	1.83607	1.75806	1.52381	0	0	0	0	0	0	0	7.98413	4.625	8.64516	1.79032	10.7656	17.803	0	8.17742	0
2	10.5397	12.1364	1.40984	2.84127	7.90476	23.6406	33.7869	57.8871	31.9524	33.8594	26.5738	44.0159	7.93651	2.73134	0	0.516129	0	0	0	7.1129	14.7576	19.7742	23.7541	35.9048	92.1429	87.2787	37.3651	71.5	0	6.44262	27.7541	22.4194	15.4545	2.17188	0	1.45902	0	0	0	0.870968	64.8154	71.3175	53.9839	47.6935	60.6615	59.1587	8.33333	52.1935	1.03125
3	21.4677	27.2031	10.2787	13.7258	29.9531	71.3231	58.6935	67.8387	61.9841	58.875	40.4677	79.6557	18.4754	11.2063	1.12903	8.59677	0	4.1875	0.016129	25.0323	23.3016	33.9516	26.9841	45.0968	93	87.5484	59.6613	84.5	0	17.8548	50.7903	35.9833	28.4844	10.6667	0.83871	22.0952	0	1.90323	0	21.2581	78.6875	88.2656	69.4516	76.2581	64.9365	70.3077	24.127	58.1746	6.28125
4	26.9219	32.8438	18.3871	21.9516	53.5238	83.3226	62.3833	68.2623	72.7656	70.4355	61.254	94.4426	27.7015	19.7059	2.8254	19.2459	0	22.9375	18.5738	32.2097	25.3077	36.0806	29.629	47.5806	93	85.1452	66.3548	85.2419	0	23.2419	56.4355	44.6613	36.6875	16.7385	8.80328	45.5968	3.28125	11.8889	0	40.0161	89.5312	89.7969	76.4032	81.5484	65	72.0323	33.3065	58.9016	11.2419
5	30.0484	33.3226	23.129	27.0333	59.0606	83.0625	63.1452	69.746	81.6667	82.7778	77.6129	94.629	34.4426	31.4559	12.2581	30.3387	0	31.9683	31.4098	38.4677	27	37.7869	30.0968	49.9194	92.0312	84.9355	67.629	85	0	28.3492	57.0645	53.4098	37.3548	21.7344	16.5484	47.3115	11.0769	24.9355	1.46774	47.7097	99.2687	90.2812	80.1774	81.5806	65.0635	78.75	42.3438	58.9355	16.8254
6	31.4688	33.0606	24.9841	28.6825	61.4844	83.0952	66.0161	70.9333	85.5538	90.1364	83.4262	94.5574	35.0794	40.2623	21.0806	39.1129	0	32.7812	32.3934	39.2097	28.2769	38.0635	30.5238	51.127	88.7742	85.129	67.6721	85.871	0	34.3871	57.2419	56.9032	37.2222	26.4444	20.7302	47.2419	22.9688	38.871	12.5323	54.8226	97.8254	96.4242	86.0806	81.5902	65.1719	80.8906	45.2742	56.1587	19.8769
7	31.5469	33.2	25.375	28.7619	63.5312	83.2188	66.371	70.8852	91.3175	90.6615	84.0635	96.4375	35.1525	42.6508	38.3167	49.4032	0	32.7656	32.0159	42.0167	32.2769	38.3125	30.2459	51.6452	88.8125	85.0635	67	86	0	36.5161	57.2581	58.871	37.3538	27.3281	24.2419	47.4833	36.9231	45.8871	20.8226	58.0484	97.7812	96.7937	86.1639	76.0323	65.0156	81	48.3548	53.1803	21.5692
8	31.5625	27.5968	25.4754	29.371	63.5231	83.5077	66.4032	70.871	93.0469	93.1846	84.1452	94.7969	35.1176	42.7273	43.619	57.6441	1.71429	32.875	32.0323	41.85	35.9516	38.746	27.746	51.746	89.0635	85.127	66.6875	85.871	0	37.5161	57.459	58.9344	37.6094	27.5	25.9524	47.6452	37.75	47.9355	26.5	58.6452	97.5156	96.5692	86.2097	73.9355	65.1538	81.0161	49.9836	52.5323	22.1
9	31.8281	20.0635	25.629	29.2	63.5238	83.1667	67.0484	67.1905	93.2344	88.1905	82.6719	80.9839	35.1525	42.6818	43.6613	60.0323	10.8571	32.5556	31.9516	41.9839	38.375	39	26.5246	51.3387	88.7903	85.2581	66.371	85.7581	0	38.3651	55.4127	59.5	37.4769	28.5231	27.3175	48.129	37.873	48.5161	29.3065	58.6452	97.5469	96.5938	85.2581	73.8065	65.0625	81	50.4921	51.5556	22.2923
10	31.6129	19.2581	25.4426	29.3065	63.6154	83.25	67	65.5082	91.0484	59.2462	66.6508	75.8033	35.1803	42.746	47.1111	60.4677	11.8438	32.8095	31.9683	41.6774	39.6875	39.0645	24.619	49.0328	88.8923	85.1935	65.371	80.8387	0	38.2419	49.2698	56.3208	37.3906	29.2742	28.8197	48.3871	37.7778	50.5645	29.371	58.6774	97.5312	96.7742	78.4677	71.9516	65.1719	80.9538	50.4921	48.8852	22.0952
11	31.5238	22.9516	20.0159	27.3175	63.6774	81.4833	64.918	64.5806	79.7812	48.1475	57.1803	64.8387	35.125	43.4839	48.8136	60.541	14.5	32.6984	32.1	41.8226	40.127	39.129	22.4839	47.1613	87.1452	85.629	62.0484	78.371	1.11475	38.8387	43.8871	49.2787	37.4194	29.4194	29.377	48.2419	37.8889	50.5	29.4032	58.0161	97.5161	96.8871	77.1129	68.7581	63.8548	81.8167	50.5556	43.1803	25.1803
12	33.3492	37.5556	17.918	20.45	69.8033	87.7581	62.6774	62.3548	94.3548	79.7581	52.4762	48.9048	38.2097	47.3333	49.3559	60.5645	16.0635	33.3443	31.9677	41.875	44	47.0317	20.1774	42.4098	95.2581	93.8226	59.7742	78.5161	4.98387	45.1905	38.2419	44.6129	38.4918	30.5161	29.4839	47.7619	38.0645	50.5	29.3065	57.0484	98.3387	98.9355	72.8548	64.8571	68.15	91.3548	50.381	37.129	31
13	40.75	44.4194	16.0645	19.2097	82.5323	93.2419	62.4194	60.2258	99.1111	90.4921	46.3279	48.2833	38.0484	51.1148	49.6393	60.381	15.9355	36.619	32.0984	41.8281	49.0484	53.5645	19.3016	37.6721	98	94.129	56.0161	78.3492	14.3	52.5079	26.25	40.6349	46.9836	34.6349	29.5161	47.3226	40.4194	50.4516	29.3226	56.7581	99	99.2097	64.5484	54.871	77.3115	95.2419	50.3548	34.0984	38.8667
14	45.0635	49.8889	15.875	14.9844	85.0167	94	61.9365	54.9048	99.0161	93.5484	31.1111	48.3833	38.1452	52.7541	49.6935	60.5079	16.623	36.9365	32.127	42	49.1935	54.7581	19	33.4286	98.1935	94.1935	54.9355	78.3387	22.0484	56.6393	16.8033	32.9048	51.1148	34.5397	29.2951	47.0476	42.7581	50.9355	29.4355	56.6613	99.2419	99.2295	57.2419	50.4839	81.7833	95.3548	49.5645	32.1639	45.0806
15	45.6935	51.082	16.1129	13.8065	84.8095	93.6825	61.8689	49.9355	99.1613	95.6613	30.7619	48.2581	39.0645	52.8033	49.8065	58.4667	27.0161	36.6333	32.0159	41.6774	49.5	54.7581	14.6613	29.4262	98.4355	94.2459	53.7742	78.4355	25.3443	60.1111	13.3607	29.4032	52.9355	34.8361	29.3175	45.7742	42.871	54.7097	29.1452	55.6825	99.0968	99.1129	54.3065	49.5238	82.5469	95.5156	49.1905	31.459	50.1967
16	45.871	50.8548	16.1311	13.6613	84.746	93.871	60.541	44.1452	97.918	95.2097	27.8889	47.8033	40.1429	53	49.4127	55.6984	28.623	36.7419	32.2581	41.8226	49.3333	55.0635	9.04918	26.1774	98.2581	94	48.6774	78.3548	28.6984	63.9032	11.0833	28.3607	54.0161	34.9661	29.6032	44.2167	42.8548	56.371	28.9048	54.1311	99.1452	99.1803	50.2097	44.8689	79.459	95.4444	46.0476	30.9375	52.6935
17	45.6825	46.5968	15.7619	13.625	83.1803	92.9355	58.7581	40.7049	84.6613	80.9836	14.5714	45.9839	40.8594	52.7049	49.5738	53.6935	28.8226	36.6935	32.0161	41.6066	49.619	54.871	7.66667	22.0484	97.8548	93.8871	47.5	74.6774	31.4032	66.5645	8.67742	26.2131	56.0323	37.5873	29.4677	44.2258	43.0968	56.4516	29.0645	53.9344	99.1774	99.2581	41.4462	41.0968	70.6935	95.2	42.6825	30.1613	52.5714
18	45.9032	38.0323	15.6825	13.4516	78.8548	88.5593	58.7619	38.4677	70.9048	56.0161	12.8197	41.9365	40.9531	51.3226	49.5714	52.0833	28.6885	36.6984	32.1452	38.9365	49.4194	54.8361	6.69841	20.254	88.8871	83.3871	47.1935	73.3065	31.8689	66	5.71429	24.5968	57.1935	38.8413	29.377	44.3226	43.129	56.3871	29.0484	53.7258	99.2419	99.2097	25.2097	41	58.6129	92.8889	40.6885	24.4355	47.871
19	45.3226	34	15.8065	13.4921	69.2459	88.5484	57.3871	37.7097	65.3016	49.4262	12.5167	41.8065	40.9016	47.5968	49.4603	50.8226	28.6129	36.8065	31.873	37.9508	45.4286	54.6129	6.20968	19.918	77.3871	72.1129	47.2419	73.1774	32.3333	60.0492	1.87302	23	57.7742	39.2258	29.3175	44.4355	43.3387	56.4516	28.9032	51.5	99.1935	99.5484	11.7903	40.7937	52.3651	80.3065	39.5238	20.2698	45.6167
20	35.4262	32.2903	15.619	14.0656	63.2419	88.623	54.5246	36.6129	64.8852	42.2742	12.619	36.6613	40.8871	45.0161	49.5574	50.5833	28.5738	36.6452	32.1129	38.2258	43.371	54.3651	5.66129	20	71.4032	64.0806	47.3387	63.4677	33.377	55.8871	0	23.7619	57.7619	39.4426	29.3871	44.381	43.7581	56.5806	28.8361	48.8548	99.2459	99.1129	3.43548	38.0484	44.3	69.3279	36.0159	17.1129	37.9048
21	28.3279	30.4286	15.3607	18.2787	59.8548	87.8889	53.3548	36.2459	46.6825	41.1111	12.6066	31.1452	40.9839	42.7097	49.2787	47.9032	28.629	36.8197	31.8226	38.0968	42.3016	50.3065	4.29032	19.7742	64.9194	62.8871	47.2903	56.8548	34.9016	55.125	0	24.9355	58.1475	39.2903	29.4098	44.1935	43.629	56.4516	29	47.3065	99.2419	97.5161	2.87097	33.0645	37.3167	62.1129	34.4219	16.7419	31.1311
22	20.0806	29.7258	16.2698	19.6452	59.4677	86.4194	53.3065	36.4262	31.0806	24.3115	12.7097	27.0806	40.9667	39.6349	49.629	45.4677	28.5323	36.746	31.871	38.1452	34.5968	44.6032	3.9	19.9841	61.2258	62.746	47.4355	56.2742	35.5484	52.7097	0	26	59.459	38.5873	29.3279	44.129	43.5806	54.8065	28.9355	46.8226	99.0161	94.9677	1.92188	21.7419	35.1613	45.9841	32.2581	16.9355	11.3548
23	4.42623	18.8065	19	19.5161	57.3065	73.6349	52.9344	36.2857	0	0	21.2742	23.7188	38.3871	30.8197	49.2063	44.2097	28.5079	28.1406	32.0323	38.0645	19.1639	31.2258	3.29508	19.9355	47.7581	62.7419	47.1129	56.371	35.3279	33.1129	0	28.7213	52.0645	20.5238	29.2787	45.7667	43.0484	46.1967	28.871	46.541	96.2903	79.1129	1.93548	18.4677	29.8689	21.8889	30.7419	16.8065	0.131148
24	0	4.80645	19.6129	19.3548	45.0323	55.6667	53.2188	36.0469	0	0	29.4032	22.8361	30.2742	21.5	47.0492	42.0806	15.7581	12.7869	31.6721	38	3.98333	22.3651	3.30645	19.8	46.2903	62.8065	46.9048	56.2903	27.5902	12.2295	0	33.5738	33.5484	0.47541	29.4839	48.1452	37.2258	41.1774	28.6935	46.2903	89.2462	53.9355	1.93548	18.4516	19.2581	9.82258	30.9355	16.8871	0
25	0	0	20	20.3175	32.5246	24.1774	51.0492	36.0645	0	0	30.4688	22.3548	25.7167	15.459	46.0492	39.5593	0	8.75806	31.7302	38	0	16.2581	3.18462	19.7419	43.7581	62.2419	43.5469	56.4839	20.9524	6.19048	0	35.3333	23.2903	0	28.3607	49.4127	33.4839	36.629	28.8065	46.45	58.5645	35.371	5.41935	18.4516	12.4127	3.83871	28.7258	16.8571	0
26	0	0	20.0656	20.5806	24.9365	13.2903	50.05	36.1967	0	0	30.4839	21.5	22.0968	7.62903	45.6066	37.3279	0	8.87302	30.3125	38.1905	0	3.04839	3.25806	19.8889	35.7581	52.6613	41.9333	56.4355	19.6935	0.25	0	37.2097	11.4127	0	27.0645	49.6984	32.7419	35.1129	28.9508	46.4355	16.129	34.6935	11.0484	19.6825	3.88525	0.903226	26.0492	16.8871	0
27	0	0	20.6393	20.7937	13.8413	13.3934	50.2581	35.873	0	0	30.5738	20.8387	17.5738	4.45	45	36.5667	0	8.70492	26.9355	39.5806	0	0	3.12903	19.8065	35.3548	47.2258	41.8226	56.1935	19.1746	0	2.93651	39.3175	3.82258	0	27.4921	49.5	32.5323	35.3871	28.7377	46.7213	6.24194	28.9516	12.9516	26.2097	4.78689	0.629032	24.9048	16.6129	0
28	0	0	20.5645	21.0635	8.11475	13.2787	50.0484	35.371	0	7.17742	32.4286	20.4444	13.8361	2.19048	45.0161	35.8033	0	8.80645	27.1148	41.0645	0	0	3.1129	19.5806	32.3065	42.6667	41.7097	56.3871	18.3016	0	10.4194	39.629	1.47619	0	30.3065	49.6066	32.4032	35.129	28.6774	46.9355	0.47541	5.66129	21.7258	33.8065	9.87097	0.677419	23.8525	16.619	0
29	0	0	20.8871	22.129	6.77419	13.6984	50.3279	35.0645	2.79365	15.9206	32.5968	17.8438	10.1111	1.7377	44.2903	34.0328	0	8.90625	27	40.9344	0	0	3.19355	19.3175	29.0161	39	41.8387	56.3226	16.9365	0	11.8525	42.875	0.241935	0	31.2419	49.6393	32.871	35	28.7903	47.9355	0	0	24.6774	39.0806	11.3115	0.483871	23.2903	16.3387	0
30	0	0	20.8769	22.6774	6.80645	17.7937	50.0984	33.6613	5.44444	16.2381	33.0164	14.1875	8.1129	1.4127	43.4355	34.0317	0	8.85246	26.871	40.9344	0	0	3.18033	18.6885	25.3968	37.0678	41.629	56.3175	16.1746	0	14.1967	45	0.238095	0	31.1875	49.7377	29.7742	35.2419	28.5323	47.9677	0	0	28.0968	39.4194	11.8689	0.419355	23.1935	16.4355	0
31	0	0	20.8871	22.8226	7.12698	18.9677	50.3333	25.7581	6.64516	16.2459	32.3065	14.3175	7.53968	1.35484	43.0984	33.5873	0	8.93651	27.0656	41.254	0	0	3.12903	18.5079	23.871	31.623	41.7419	56.129	15.629	0	19.381	48.0161	0.0645161	0	31.7377	49.5345	25.5806	35.0645	28.871	48.1935	0	0	37.3387	39.8387	12.2459	0.387097	23.1905	16.4921	0
32	0	0	22.6935	22.8871	6.98361	20.8889	50.1935	25	7.86885	16.6129	32.3065	14.2623	6.43548	0.809524	42.9206	30.9333	0	8.78333	27	42.2903	0	0	3.11475	18.3934	23.9355	25.8689	41.6885	55.5484	15.629	0	21.2581	49.5556	0	0	32.5738	49.4444	25.6774	35.1774	28.6452	48.3871	0	0	38.5	40.0968	12	1.30645	23.1967	16.5806	0
33	0	0	22.873	22.7419	9.7619	22.4032	50.2419	25.2381	8	18.1803	31.9194	14	5.51613	0.587302	42.375	29.2063	0	11.3871	26.8438	42.3	0.0645161	0	3.12903	18.1746	22.9839	25.9194	41.873	50.871	16.0492	0	22.4194	49.2459	0	0	33.1148	49.3167	24.9688	35.2581	31.4426	48.5806	0	0	38.1935	45.2951	11.9841	6.46774	23.1875	16.7705	0
34	0	0	22.6935	22.6774	12.3226	23.5574	49.3387	25.2419	7.96721	20.7231	31.6984	14.1311	5.43548	0.295082	42.254	28.459	0	12.6393	26.7581	42.3016	2.87097	0.15	3.29508	18.3226	21.871	26.0645	41.7869	50.2742	15.4918	0	23.2459	49.5968	0	0	33.3871	49.4355	23.7581	36.5645	33.6613	48.5714	0	0	37.8689	51.1774	10.1587	8.77419	23.1846	16.5167	0
35	0	0	22.7419	23.129	15.4444	25.2698	48.9344	25.1803	9.54098	24.6452	31.873	14.1905	5.47619	0.370968	42.0656	28.4426	0	12.4923	26.371	42.0656	5.70968	3	3.26667	18.4444	21.8871	26.1452	41.6349	50	16.9344	0	23.1935	52.0952	0.419355	0	32.873	48.6825	23.4839	37.9355	33.7097	48.3387	0	0	33.7419	59	8	9.08065	23.129	16.125	0
36	0	0	22.5968	23.0794	18.0333	26.0317	48.6452	25.254	19.5333	30.0492	31.3115	13.9508	5.55556	0	42.0645	28.3443	0	12.5	25.871	42.2258	9.09677	5.60656	3.1129	18.5	22	26	41.8871	50.0484	17.7419	0	23	52.8525	1.82258	0	33.0635	44.8361	27.3871	39.4032	34.3387	48.5645	6.54839	0.344262	26.9355	59.129	7.43548	11.1452	23.254	16.2459	0
37	1.59677	0	23.7143	23.129	19.3065	26.6032	46.0968	25.2581	22.873	34.3387	31.4286	13.9355	5.31667	0	41.8871	28.0323	0.129032	12.4355	25.9365	42.1587	17.2742	6.54839	3	18.2222	21.871	25.9839	41.6774	50.0159	19.3125	2.71429	23.1935	52.9355	3.15873	0	32.8889	44.4603	28.7619	40.371	35.1167	48.2581	13	10.6452	20.629	59.1935	6.32258	11.1935	23.129	16.619	0
38	3.7619	0	24.2459	24.2097	20.7778	28.9344	42.9355	25.1935	29.9048	34.7581	31.4355	13.9355	5.44262	0	41.629	28.129	2.71429	12.7419	25.8689	42.541	19.8871	7	3.19672	18.2623	22.0806	26.0645	41.6935	49.9355	20.619	7.88525	22.9365	52.4355	4.05	0	32.9344	44.6349	31.0323	40.3065	35.6129	48.3226	15.7812	17.0645	17.0645	59.0645	5.375	11.6935	23.127	15.75	0
39	6.66129	0	24.4444	24.4355	21.4918	29.7903	42.4754	25.1129	39.7377	34.9344	31.0328	14.0794	5.43548	0	41.8095	28.0645	2.55738	12.5161	26	42.1935	20.2222	6.95238	3.3	18.5082	21.7903	26.3065	41.871	50	21.8065	10.6129	23.6452	50.7143	5.58065	0	32.9365	44.3548	34.6935	40.4839	35.4286	46.3548	30.875	38.6774	13.9839	58.6452	5.14516	12.1935	23.1967	11.5574	0
40	7.29032	0	25	24.541	24.0806	31.4444	41.4603	25	44.8125	35.3387	31.2419	14.1311	6.56452	0	41.7143	27.871	2.59375	12.5484	25.7049	42.1774	20.3226	8.61905	3.19355	18.5484	21.871	26.7742	41.871	49.871	23.4355	13.4839	24.5938	47.4516	8.03175	0	32.8525	43.9516	34.7419	40.5645	35.5968	42.2857	33.3279	45.2581	11.9355	53.0645	5.18033	12.4839	22.9365	10	0
41	8.6129	0	25.9048	24.9355	24.35	34.8361	38.4516	25.0645	50.5333	36.1935	31	14.0625	7.56452	0	41.7581	27.6349	5.09677	12.5738	25.7541	42.0645	20.9194	8.90323	3.06349	18.3175	21.871	33.1935	42	49.9355	24.3667	17.629	27.129	45.3175	11.2581	0	31.6721	43.9365	34.7581	40.3226	36.0645	40.0161	45.7742	49.3065	12.0645	51.7742	6.03226	14.8871	23.1452	9.88333	0
42	9.47619	0.508197	25.7377	18.8226	24.3548	35	36.8689	25	46.6721	34.3387	23.629	8.01667	7.70492	0	41.2969	27.4426	5.59016	12.7937	25.873	41.873	20.9375	8.88889	3.19048	8.78689	21.8065	33.3065	41.4355	49.6129	26.0484	22.0952	26.1148	43.4032	9.63934	0	30.3607	44.127	34.5161	40.2459	36.3065	39.0484	52.3175	53.0484	10.9355	38.5968	12.8065	18.2742	21.8571	7.27869	0
43	10.2097	2.22222	12.5645	1.5625	11.459	33.4677	36.1803	25.0968	3.84375	1.19048	0	0	7.67213	0	40.9194	26.1475	5.54839	13.9206	4.59016	41.8095	21	1.43333	2.56452	0	19.3226	29.629	24.7903	18.1774	27.2419	22.5556	4.04918	32.1452	0	0	22.3968	40.6935	34.5484	40.5	33.1129	31.6774	52.2581	15.5806	0.0645161	4.74194	14.3115	17.2258	17.7377	0	0
44	0.587302	2.60656	0	0	0	13	35.629	16.129	0	0	0	0	6.49206	0	39.629	24.4194	5.47619	0.142857	0	14.0645	20.9333	0	0	0	1.98387	5.79032	7.08065	0	27.5484	9.65574	0	10.4426	0	0	0.774194	18.4098	31.7705	35.8871	7.29032	16.0806	29.2381	0	0	0	14.5397	5.64516	9.29032	0	0
45	0	2.62903	0	0	0	0.290323	34.9516	11.0806	0	0	0	0	3.62903	0	37.5645	23.254	5.54098	0	0	0	12.4677	0	0	0	0	0	0	0	27.3387	0.0634921	0	0.467742	0	0	0	0.47619	17	22.5	0	4.77419	0.619048	0	0	0	14.3333	0	1.09836	0	0
46	0	2.90323	0	0	0	0	33.5	7.25806	0	0	0	0	1.08065	0	29.625	22.5574	5.43333	0	0	0	6.41935	0	0	0	0	0	0	0	27.3387	0	0	0	0	0	0	0	0.806452	4.17742	0	0	0	0	0	0	14.4921	0	0	0	0
47	0	0.0483871	0	0	0	0	32.3175	1.09375	0	0	0	0	0	0	13.5	18.541	4.72581	0	0	0	2.24194	0	0	0	0	0	0	0	26.8387	0	0	0	0	0	0	0	0	0	0	0	0	0	0	0	13.9683	0	0	0	0
48	0	0	0	0	0	0	30.2581	0	0	0	0	0	0	0	7.91935	3.49206	0	0	0	0	0	0	0	0	0	0	0	0	24.4839	0	0	0	0	0	0	0	0	0	0	0	0	0	0	0	12.0968	0	0	0	0
49	0	0	0	0	0	0	27.6613	0	0	0	0	0	0	0	4.06452	0	0	0	0	0	0	0	0	0	0	0	0	0	22.9683	0	0	0	0	0	0	0	0	0	0	0	0	0	0	0	6.1746	0	0	0	0
[truncated: 87 more columns]

## Sheet: G2_pain_response
Time	S01_OT_1	S01_CT_0	S01_CT_1	S04_OT_0	S04_OT_1	S04_CT_0	S04_CT_1	S06_OT_0	S06_OT_1	S06_CT_0	S06_CT_1	S08_OT_0	S08_OT_1	S08_CT_0	S08_CT_1	S09_OT_0	S09_OT_1	S09_CT_0	S09_CT_1	S10_OT_0	S10_OT_1	S10_CT_0	S10_CT_1	S101_OT_0	S101_OT_1	S101_CT_0	S101_CT_1	S15_OT_0	S15_OT_1	S15_CT_0	S15_CT_1	S19_OT_0	S19_OT_1	S19_CT_0	S19_CT_1	S20_OT_0	S20_OT_1	S20_CT_0	S20_CT_1	S25_OT_0	S25_OT_1	S25_CT_0	S25_CT_1	S30_OT_0	S30_OT_1	S30_CT_0	S30_CT_1	S32_OT_0	S32_OT_1
0	0	0	0	0	0	0	0	0	0	0	0	0	0	0	0	0	0	0	0	0	0	0	0	0	0	0	0	0	0	0	0	0	0	0	0	0	0	0	0	0	0	0	0	0	0	0	0	0	0
1	0.0923077	0	0	0	0	0	0	0.190476	0.2	0	0	0	0	2.45161	0	11.0938	12.2903	0	0.451613	3.49206	3.19048	2.98413	13.1935	0	0	4.98387	0.0483871	0	0.234375	0	0.0967742	0.015873	2.82812	6.81967	5.22581	0	0	0	0	0.428571	3.4375	7.14516	0.806452	0	0	0	0	12.8615	13.3968
2	9.26562	0	0	0	0	0.311475	0	15.3333	17.918	0	3.14516	0	8.54839	47.9365	9.50794	29.0303	32.7302	2.09524	14.2787	29.3281	27.2656	22.8871	49.3871	0	4.36508	35.2742	30.1311	0.015873	18.1429	6.24194	9.91935	8.07812	25.0635	41.7903	29.9516	3.3125	1	0	6.63934	20.9841	24.1935	41.8571	28.2742	2.54688	6	0.557377	9.03175	78.5469	64.3438
3	18.4688	0.903226	0	3.70968	0	10.5484	12.7742	32.6923	43.6721	5.77419	18.2063	0	31.4127	58.4918	34.2581	29.7344	33.0656	31.9839	20.2063	54.746	54.8615	45.8197	69.6885	12.8788	34.1746	43.5333	54.2742	11.2742	37.5714	27.3226	31.2787	20.8438	44.125	61.7419	48.9672	13.9697	8.83871	0.365079	15.3871	45.2812	35.9375	55.3871	53.7097	23.6032	28.1774	15.9836	36.2833	84.2344	69.7344
4	29.7143	6.83871	0	21.4918	4.53968	23.8226	22.9677	40.6462	50.8689	13.3	20.9194	14.5692	36.6452	58.3607	40.7333	29.6667	33.2623	38.6935	20.4194	59.746	63.6935	54.7419	76.0952	35.2615	41.2154	44.1129	59.0161	31.7049	48.5692	47.629	52.5238	32.0635	53.2812	65.9516	56.8361	15.4531	9.95238	9.98361	15.1905	51.4062	42.3651	57.9355	60.1587	44.2769	50.1935	36.2419	50.1935	79.2698	76.254
5	41.3385	13.3871	2.25806	24.9412	22.7742	29.7258	28.7143	43.7273	50.7377	14.2581	27.8667	31.2698	36.5645	58.5902	44.0952	29.7077	32.8197	39.7049	20.4194	62.2923	64.0781	64.7619	78.5738	39.4921	44.2812	45.4516	64.2581	37.4286	53.3492	55.7581	57.1774	44.9692	54.6719	65.8065	58.623	15.4844	10.3226	16.8226	15.5714	56.0952	44.2812	58.9677	64.8871	46.5469	68.9839	54.6032	52.7778	80.125	76.3692
6	47.6508	18.3548	6.35484	26.0317	32.8065	30.1935	29.0656	48.1129	45.7419	18.5738	36.661	32.5	39.7903	58.3279	48.9677	29.6613	33.4444	39.619	20.5079	63.871	63.7419	69.0161	78.875	41.7778	44.6508	51.7097	64.55	41.3443	54.1562	58.2419	59.8571	52.3968	55.4	65.8226	60.5484	15.5645	12.3438	17.3651	15.5806	61.75	45.2969	58.7258	65.6613	47.6615	72.1311	64.3871	52.9355	82.8125	76.6825
7	47.9538	23.7778	9.32258	28.9836	35.4754	32.8852	29.1613	48.3559	42.6935	18.5873	42.3651	32.9531	44.9355	58.2063	49.0645	29.7778	42.4603	39.5556	20.8689	64.3538	63.8906	69.3651	78.8095	42.1094	44.5079	52.0484	64.3226	41.7258	54.7463	60.8871	62.4762	54.8095	55.1875	66.0161	60.6935	15.3846	12.625	17.3226	15.4839	64.1406	46.0806	58.1333	65.2258	48.2222	72.0492	66.8852	52.9355	82.9538	76.375
8	47.8462	29.1452	11.5397	30.0635	36.45	35.1311	29.0847	48.3226	47.6129	18.5	43.4355	33	44.9516	58.3833	49.0484	29.6719	42.9524	38.8197	20.9344	64.2097	63.8571	69.9032	79.0656	41.8594	44.5238	52.125	64.4444	44.5902	54.6667	63.871	65.8197	56.4	55.1746	65.8254	60.4918	15.3651	12.5556	17.3651	9.79032	64.2381	46	55.4444	62.2419	49.2812	72.1129	66.9365	53	82.8438	76.1587
9	48.1719	32.7903	15.2258	30.2381	36.7419	37	28.9455	48.3	59.8333	18.6774	43.2667	33.0606	44.9355	58.2969	49.0667	29.5	42.5873	38.4194	20.7419	64.1613	63.9531	70.1935	79.0615	41.9032	44.403	52	64.5161	48.4839	54.8	65	67.8387	57.7258	55.2462	65.8871	60.7581	15.5781	12.7619	17.3175	3.93548	64.3182	42.7812	51.8852	55.8065	56.7344	72.0645	67.0645	53	81.3492	72
10	48.4375	35.7258	19.0645	30.0597	36.5714	36.871	29.1905	48.4478	51	18.6393	43.2097	33.0462	44.7742	58.1935	47.6774	29.8065	42.6066	37.9048	20.8065	64.3387	63.7812	70.2419	78.9836	41.9692	44.6452	52.1148	64.4375	54.1935	60.6935	65	68.8226	58	55.2969	65.9677	60.371	13.5385	12.5312	11.7419	3.93333	64.1746	40.7231	44.2419	52.6613	60.7705	71.7833	67.0656	52.8197	70.7302	68.4194
11	53.3387	38.0161	22.3548	31.1452	36.9677	36.8667	29	48.5238	43.0794	18.8197	41.6774	32.8095	44.6935	57.0323	36.2623	29.9375	42.7541	37.7097	20.6885	64.9032	63.9355	70	78.9365	41.9355	44.5902	52.1562	64.4516	56.75	64.7742	64.8889	68.7143	57.6613	57.7419	65.3548	60.3226	7.14286	11.2131	4.54839	3.65574	63.2581	41.7258	37.629	51.4677	61.3226	72.125	66.9344	52.9	68.7419	67.5
12	62.5968	39.1935	22.9677	36.9672	46.6066	38.0968	33.4918	53.8254	47.2419	18.4918	38.4355	37.0984	45.3871	37.6508	25.6825	40.7302	60.7143	37.3115	21.254	70.0794	64.8333	70	78.7419	42.4262	44.5738	52.5397	57.7869	56.7	68.2258	64.746	65.4194	60.7903	73.6393	63.8871	60.2258	10.1613	10.9032	2.72581	3.87097	66.8065	59.629	35.5645	49.2258	61.5077	72.2623	67.0161	51.7377	81.9677	76.2258
13	68	40.5645	28.1129	40.0984	58.5079	40.6066	34.3115	64.3443	72.2131	14.5873	34.1311	53.1905	59.7097	30.6452	18.9688	58.3065	73.2419	37.2656	22.7667	71.7258	71.1111	70.2581	78.6721	52.3016	53.1613	52.8387	44.0484	59.1803	70.0645	63.1129	61.4032	69.0645	78.4098	59.3492	60.2581	20.3607	20.1111	2.54098	3.69355	71.9206	66.5	33.6774	43.7541	62.7742	74.5902	65.4262	45.8226	89.2097	85.2581
14	69.5968	41.9016	32.0323	42.6393	62.5161	41.0645	34.2712	67.3548	72.381	0	30.1774	55.8226	67.9516	29.8889	16.5246	61.1129	74.7097	37.1129	24.0984	73.5873	72.7049	70.4262	76.1803	59.2419	64.3548	52.9365	36.2034	63.5645	70.5645	59.6613	60.1613	76.5161	79.9516	58.7419	55.1905	21.8689	21.4286	2.66667	3.69355	73.9839	66.9355	31.6066	41.0645	63.9839	75.0161	60.0645	42	90.4375	86.873
15	70.1475	42.9206	33.4677	43.0484	63.8852	41	34.3871	68.0656	70.0476	0	28.3607	57.1129	71.6935	29.6935	11.5312	62.6562	73.7377	37	24.8065	76.6613	73.2581	70.1	74.9365	60.0484	66.1905	53	34.1746	64.2459	70.2581	57.5714	58.9355	78.0161	80.2419	58.9355	54.2742	22.1311	21.3651	0.225806	3.87302	76.2063	66.9839	30.127	39.871	65.0484	74.6885	55.4444	39.4262	91.5645	86.3387
16	71.0492	42.9355	34	43	64.1875	41.1935	34.2667	69.5556	61.8548	0	27.2381	61.7869	75.678	29.5	10.2381	63.6333	71.3871	37.1935	25.0667	78.629	75.7097	69.9365	73.8065	59.8226	66.129	52.8	34.2063	59.5079	68.2581	54.6935	58.5161	78.0161	80.0984	58.6774	54.2295	18.7097	21.4839	0	3	80.8095	62.9355	28.4839	38.2903	67.9344	75.0656	51.8361	39.0656	91.3333	74.9365
17	72.9677	42.9375	34.0161	42.9355	64.2419	41.1905	34.3	70.4355	65.4355	0	27.3115	62	75.8254	25.8226	10.0323	63.7097	68.8033	37.7797	25.3333	79.3651	75.9333	68.8333	73.1967	59.8095	66.4516	52.9194	34.377	43.4754	60.2903	51.9032	59.6774	77.9355	79.9677	58.8387	54.1129	10.377	21.4516	0	0.0483871	82.8065	58.5246	26.4355	35.5806	69.0656	74.9667	50.1613	36.5645	87.0161	55.9365
18	73.1148	43	34.0484	43.1129	64.1935	41	34.381	65.65	64.3167	0	27.3115	62.127	75.871	19.4355	10.1148	63.8548	67.6935	38.9032	25.7419	79.2951	75.8871	68.129	73	59.8095	65.3016	52.873	34.1148	37.6393	53.9194	50.2581	63.3443	78.1452	80.0645	58.8226	54.1774	3.82258	13.2097	0	0	82.8387	55.619	25.0484	31.6935	68.8033	73.8689	46.5079	36.1803	77	34.7213
19	74.0317	43.2459	34.0645	43.127	64.4516	41.1111	34.4098	53.6613	55.5738	0	27.3651	61.3387	75.1774	19.5	9.98387	49.7258	66.1017	39.8871	25.9355	79.4262	75.8871	68.1774	72.5714	59.6667	54.9839	52.9365	34.129	35.9333	50.3387	48.6452	64.6452	78.0484	80.1639	58.8065	54.2419	0.873016	7.77049	0	0	81.129	51.6129	23.8226	28.3833	68.8689	68	45.2295	36.1774	59.0656	18.6613
20	74.7419	43.2381	34.0806	42.9355	64.8095	41.2097	34.4098	51.873	51.4262	0	27.4355	54.2623	64.5484	19.4426	9.98361	34.7541	62.3871	40.082	25.9206	79.3651	76.0645	68.2667	72.6721	59.7258	47.2857	49.2031	34.3175	34.5161	50.6774	46.9355	63.5323	78	80.129	58.8871	54	2.32258	7.80952	0	0	77	49.1452	23.5	27.9355	69	60.1094	44.8226	36.127	57.254	14
21	75.3387	43.5	36.6935	42.9365	64.9206	41.1379	34.569	50.85	47.4677	3.59677	27.4833	49.5397	57.5645	19.619	8.4918	33.5484	57.0159	39.8095	25.8197	79.4355	75.873	68.1774	72.6393	59.8689	45.6935	42.9508	34.129	33.1639	47.7742	46.5	61.05	77.871	80.0968	58.8065	54.2419	3.60656	7.2381	0	0	73.9516	47.4355	23.3226	30.6667	68.9355	52.6393	44.6885	36.0635	57.5082	13.8548
22	75.1774	45.0492	37.6406	42.9355	65.1356	41.0667	34.2222	35.9016	34.2381	9.16393	27.381	49.2381	51.5484	19.2581	2.80328	33.8065	53.8065	39.8548	25.6721	78.8689	75.0625	68.1311	72.6774	59.6557	46.0323	40.6129	33.873	32.125	43.2698	45.0161	59.0656	76.0161	80.0323	58.8197	54.2581	2.91803	0.416667	0	0	67.7581	45.4516	23.1774	36.2903	69.0645	46.4127	44.7869	35.5484	57.0968	11.4754
23	66.1129	45.6066	37.3871	42.9667	64.9048	41.0159	34.129	22.4918	2.80952	10.1935	27.3607	40.871	49.7903	19.0492	2.55556	30.9344	45.5312	39.7097	25.7419	67.5	60.5323	68.3651	72.5806	57.8871	37.6825	40.3833	31.5556	29.9344	40.7377	41.5161	58.4444	60.9677	65.2742	58.7097	54.3226	0	0	0	0	47.6774	41.3651	23.7097	38.871	69.0484	39.5	44.5902	33.7903	28.7377	0
24	59.9516	45.629	37.1875	42.9516	55.7377	41.1148	34.1774	13.5323	0	10.1905	27.377	35.0984	31.7903	19.3125	2.25	29.3443	39.9667	39.9032	25.6393	53.5806	43.2419	68.1774	72.2381	49.4098	16.5645	40.5323	28.9032	23.5323	36.6935	39.2097	57.3281	52.9677	48.0323	59.0323	54.3871	0	0	0	0	35.4677	36.8525	25.5	39.1129	69.0469	37.0645	44.9355	33.2623	0	0
25	58.5323	45.8065	37.2295	39.9683	47.7188	41.1311	34	0	0	10.3	27.4688	9.06557	28.4355	19.4426	2.42623	26.4516	39.1148	39.7097	25.2419	43.2167	34.8852	68.5873	72.2623	44.8361	13.6613	40.3906	29	4.58065	26.9516	37.0323	54.0968	36.6935	33.8226	58.8871	54.3065	0	0	0	0	28.5645	32.6613	27.2419	39.5484	69	35.1333	44.6719	33.6349	0	0
26	57.6452	45.871	37.3226	28.4194	36.9344	41.1148	34.3065	0	0	10.1967	27.2787	0	28.5161	19.5	2.41935	24.7581	39.1774	39.5902	24.9365	37.6452	32.459	69.254	72.371	40.9016	12.6129	40.5574	28.8065	0	14.371	36.3226	51.871	31.6129	30.9677	58.9355	54.3065	0	0	0	0	14.129	24.7258	28.6774	38.2903	69	30.6984	44.5968	33.6667	0	0
27	56.6452	46.9355	37.377	16.4286	23.5	41.129	34.3065	0	0	10.3167	27.8197	0	23.7742	19.5	2.32258	24.7419	39.125	39.6774	24.3492	37.4839	30.4262	69.541	72.1935	40.7302	12.5806	40.5738	28.9355	0	3.27419	36.5645	51.4355	31.5645	28.381	58.8387	54.0161	0	0	0	1.96875	1.53226	19.629	29.2419	35.5323	68.9	29.6557	44.6935	33.3226	0	0
28	54.5902	47.3871	37.322	9	6.09836	41.1129	34.129	0	0	10.3387	27.9355	0	17.1774	19.5	2.53226	20.8889	38.4839	39.7213	24.6885	37.5645	29.0794	70.7213	72.3871	40.7097	12.5556	40.4921	28.9524	0	0	36.629	51.2419	31.8548	28.2581	58.871	54.0161	0	0	0	4.8871	0	17.5	29.8689	32.4516	68.8095	29.2742	45.0794	33.7742	0	0
29	51.9032	47.2031	37.4839	0	0	41.1667	34.129	0	0	10.1587	29.1613	0	4.80645	19.4194	2.45161	19.5968	35	39.8438	24.2581	37.5	29.1803	71.4762	71.9677	40.7188	12.3651	40.4286	28.9839	0	0	39.9677	51.5645	31.7742	28.2222	58.6935	54.2623	0	0	0	4.86885	0	16.5574	29.7049	30.3065	68.8667	29.1148	50.0323	37.1803	0	0
30	50.4918	47.4355	37.3016	0	0	41.3387	33.9831	0	0	10.3934	33	0	0	19.4194	2.42623	19.5246	34.8548	39.6129	24.371	37.1935	29.1803	71.6393	70.5873	40.6721	12.2419	40.3871	28.8548	0	0	41.629	51.9355	31.8548	28.3175	58.9355	54.3065	0	0	0	4.81967	0	16.3065	27.381	28.8065	68.9365	29.129	52.9508	41.0484	0	0
31	50.1774	47.0806	37.3333	0	0	41.1875	34.0484	0.237288	0	10.4355	33.1311	0	0	19.2581	2.45902	19.4127	33.6349	39.7833	24.4426	37.2581	29	71.3115	70.5161	40.3387	12.619	40.6066	28.9677	0	0	42.5	52.4286	31.5645	28.5645	58.8065	54.1935	0	0	0.16129	4.81967	0	15.9355	23.7869	29.8548	68.7742	29.4286	53.9365	44.0645	0	0
32	49.3333	48.5645	37.1613	0	0	41	33.7778	7.2381	0	10.377	34.1935	0	0	19.6129	2.30645	19.0656	33.4286	39.8167	24.4032	37.541	29.125	71.2903	70.1905	33.127	12.3968	40.5	29.0476	0	0	43.4032	54.0159	31.7581	28.3065	58.6774	54.129	0	0	6.5082	5.21311	0	15.371	22.4355	33.5079	57.4918	29.5238	53.9365	44.6825	0	0
33	49	49.0484	37	0	0	41.127	31.9672	10.4062	0	10.4035	34.5246	0	0	19.1774	2.57143	19.0635	35.2097	39.7419	24.3492	37.4444	29.1935	71.3387	70.2903	27.2787	12.254	40.4444	29.0656	0	0	44.3548	55.3065	31.7903	28.3443	58.871	54.1129	0	0	10.5238	9.59375	0	15.5484	21.5645	37.1587	43.9032	29.4194	54.4333	44.4921	0	0
34	49.0635	49.0484	36.9677	0	0	41.0635	31.4286	17.7258	0	10.2581	34.7705	0	0	19.3934	2.375	17.4355	37.5161	39.7581	24.381	37.6833	29.0645	71.3934	70.5	27.3968	12.4516	40.2419	28.9385	0	0	44.6129	56.5484	31.6935	28.3548	58.8226	54.2581	0	0.0483871	10.6774	12.5161	0	15.5156	21.6129	38.2258	30.4754	29.5714	57.8689	44.6508	0	0
35	48.3871	48.9355	37.4194	0	0	41.25	31.2	19.7143	4.98361	10.3115	36.8387	0	0	19.4194	2.45161	16.2857	37.5397	39.6393	24.5	37.8387	29.0635	71.3175	70.5806	27.4839	12.5574	40.459	28.6774	0	0.0967742	45.2581	58.0484	31.6613	28.5	58.8095	53.9355	0	0	10.9048	12.6557	0.0793651	15.3934	23.4516	38.3559	24.6129	29.5968	57.8814	44.8852	0	0
36	47.3387	49	37.4355	8.25424	3.5	41.129	30.873	23.9839	12.0794	10.371	38.6129	0	7.29032	19.5574	2.54839	16	37.6935	39.6935	24.5574	41.4918	29.0635	71.3871	70.5246	27.3871	12.371	40.5	29.0161	0	1.12903	46.0806	59.9672	31.7419	28.5806	58.871	54.0625	0	0	11.0323	14.918	2.42857	15.5574	26.6935	38.5397	24.3871	35.1774	57.873	46.1774	0	2.83607
37	47.7541	49	37.371	21.9516	15.5625	41.0656	31	24.746	13.2742	15.4098	39.3115	0	11.6129	19.2581	2.51562	16.1613	37.5323	39.7581	24.5968	45.2623	29.0635	71.4032	70.3443	27.5082	13.4833	40.3607	28.9516	0	1.53226	47.2222	60.9355	31.629	28.3548	58.871	54.1935	0.84127	0.274194	10.8226	16.4918	3.67742	15.5806	28.377	39.2419	24.4426	37.2742	57.8667	46.4127	0	23.3934
38	48.873	49.129	37.0645	29.8689	21	41	31.0656	18.7903	17.7667	20.2419	40.2459	0	11.6935	19.5	2.46032	16.6935	35.871	39.6935	24.4426	47.0161	29.0484	71.3651	70.3125	27.3871	18.9839	40.4444	20.0484	0	1.51613	49.4839	62.873	29.2903	28.4355	58.9677	53.9344	6.01613	4.13115	10.8065	16.5574	6.3871	15.5806	30.4839	40.1148	24.3016	38.0625	57.9365	46.5645	0	33.381
39	48.746	49	37.1774	30.0952	25.7778	41.0635	31.1311	15.8226	19.7812	20.2131	37.1746	0	11.5484	19.5333	2.37288	17.619	34.5968	39.619	24.6557	47.871	29.127	71.4355	69.8226	27.6349	19.4516	40.4921	16.6667	0	1.41935	50.7258	64.5645	29.0645	28.35	58.8065	54.2131	5.98387	4.37097	10.746	16.5079	10.8226	13.4839	35.129	42.0645	24.3016	38.0635	57.5968	46.5714	0	39.871
40	48.8065	49.1452	37.0161	30.4355	29.1935	41	31.1167	26.05	21.4333	20.1613	32.7333	0.225806	11.5161	19.3115	2.44444	22.3871	30.7419	39.6066	24.3226	47.6885	29.1935	71.3016	67.5161	27.4355	19.5082	40.4127	16.4762	0.516129	1.77419	52.3226	65.2667	29.746	28.3065	58.8	54.0968	6.18033	7.32258	10.8065	16.6825	13.9194	12.5484	36.2419	42.2581	24.5161	38.1774	57.7188	46.4355	2.60317	24.8226
41	48.9355	49.0484	37.1129	34.1746	29.0656	41.0727	31.0656	28.254	21.5574	19.4	31.1148	1.47541	11.5323	19.3226	2.46774	25.4923	32.7903	39.4127	24.4762	47.9516	29.3226	71.1311	66.5574	27.5079	19.5323	40.2903	16.8065	2.08065	1.56452	52.8065	65.8226	32.9194	28.3065	58.871	54.129	7.16393	7.55738	10.8065	16.6825	16.5161	12.3651	36.871	42.4839	24.0984	38.1774	57.9355	46.5574	6.3871	3.80328
42	48.7581	51.1774	37.129	35.6508	29.0635	41.1311	31.129	18.0328	21.5806	11.7705	30.2903	3.66129	8.45161	19.0164	0	14.371	19.9677	17.5161	2.80645	48.3333	29.1905	71.4262	66.5082	27.6825	11.2258	37.1111	9.42623	3.75806	1.67742	51.7097	66.3226	35.0484	28.1774	58.7869	54.1452	10.7049	7.69355	6.33333	16.4677	19.3387	12.5161	31.0484	41.2903	24.1562	37.9836	57.9333	46.3115	7.46667	1.52459
43	40.871	53.129	37.1774	35.9375	29.3065	41.129	29.3051	0	3.23729	10.6721	10.2698	2.55738	0	1.38095	0	0	0	0	0	48.8095	29.1148	71.2623	63.9194	27.371	0	11.1587	0	5.17742	1.67742	43.129	51.05	31.5968	28.3934	54.7581	23.9194	10.9016	4.42623	0.540984	4.12903	20.0806	12.9677	1.83607	9.33871	24.0328	38.129	56.5938	23.2258	7.03279	0
44	25.0645	53.1774	36.7097	35.9375	29.1667	41	26.4516	0	0	10.6833	0	0	0	0	0	0	0	0	0	48.4375	28.7344	69.9206	56.2222	27.6774	0	0	0	5.62903	1.83607	23.4355	5.6129	0.225806	26.2097	15.7097	0	10.2381	0	0.15873	0	19.8871	13.0161	0	0	9.5	34.2742	22.0984	0.444444	0	0
45	13.5323	53.2742	32.7742	35.873	28.1129	41.3125	8.82258	0	0	10.7705	0	0	0	0	0	0	0	0	0	37.4032	26.0492	63.7419	43.6452	27.4219	0	0	0	5.35484	0.0322581	0.951613	0	0	0.709677	0	0	0.507937	0	0.377049	0	19.0323	0.919355	0	0	0	2.25806	0	0	0	0
46	0.709677	53.1774	26.4516	34.7258	12.5556	41.1935	0	0	0	10.6721	0	0	0	0	0	0	0	0	0	24.5323	24.2857	56.7258	27.5574	27.5873	0	0	0	0.290323	0	0	0	0	0	0	0	0	0	0.278689	0	19.371	0	0	0	0	0	0	0	0	0
47	0	53.2258	16.1613	19.1429	0	41.1333	0	0	0	10.7097	0	0	0	0	0	0	0	0	0	14.4032	23.9672	44.3115	7.96774	27.5968	0	0	0	0	0	0	0	0	0	0	0	0	0	0.311475	0	4.06452	0	0	0	0	0	0	0	0	0
48	0	53.129	5.06452	0	0	41	0	0	0	2.63934	0	0	0	0	0	0	0	0	0	8.06349	18.4603	26.7302	0	24.8871	0	0	0	0	0	0	0	0	0	0	0	0	0	0	0	0	0	0	0	0	0	0	0	0	0
49	0	50.6774	0	0	0	41.1639	0	0	0	0	0	0	0	0	0	0	0	0	0	4.71429	12.8413	12.55	0	4.67742	0	0	0	0	0	0	0	0	0	0	0	0	0	0	0	0	0	0	0	0	0	0	0	0	0
[truncated: 86 more columns]

## Sheet: G3_pain_response
Time	S03_OT_1	S03_CT_0	S03_CT_1	S05_OT_0	S05_OT_1	S05_CT_0	S05_CT_1	S11_OT_0	S11_OT_1	S11_CT_0	S11_CT_1	S13_OT_0	S13_OT_1	S13_CT_0	S13_CT_1	S17_OT_0	S17_OT_1	S17_CT_0	S17_CT_1	S18_OT_0	S18_OT_1	S18_CT_0	S18_CT_1	S21_OT_0	S21_OT_1	S21_CT_0	S21_CT_1	S24_OT_0	S24_OT_1	S24_CT_0	S24_CT_1	S28_OT_0	S28_OT_1	S28_CT_0	S28_CT_1	S29_OT_0	S29_OT_1	S29_CT_0	S29_CT_1	S31_OT_0	S31_OT_1	S31_CT_0	S31_CT_1	S43_OT_0	S43_OT_1	S43_CT_0	S43_CT_1	S44_OT_0	S44_OT_1
0	0	0	0	0	0	0	0	0	0	0	0	0	0	0	0	0	0	0	0	0	0	0	0	0	0	0	0	0	0	0	0	0	0	0	0	0	0	0	0	0	0	0	0	0	0	0	0	0	0
1	0.803279	3.65	0	0	0	0	0	0	0.107692	1.90476	1.58065	0.238095	0.546875	0	0.688525	0	9.79688	11.8871	3.91935	0	0.015625	1.80645	1.40323	0	0	0.306452	0	0	0	0	0	6	5.41935	2.16393	0.548387	0	0.0307692	0.0645161	0	13.6406	5.22727	0	0.258065	0	0	0	0	0.203125	0.761905
2	21	21.1111	7.27419	0	0	0	0.366667	0.52381	21.8462	24.1587	32.6129	18.7581	16.4769	0.0806452	21.8125	10.9841	39.3594	31.3387	22.2154	0	9.55556	36.7377	25.2419	0.174603	8.40625	28.0938	17.6613	8.31746	0	0	1.46774	34.0469	43.8281	27.2667	26.4355	3.83077	13.619	6.80645	1.45161	44.4603	30.3906	0.015625	18.8689	1.6129	0	0	0.016129	5.03077	9.07937
3	34.8226	32.1129	24.4219	0	1.22388	9.14516	9.54839	9.09375	41.5909	47.6885	48.1452	41.0469	30.3016	6.5082	51.4516	26.3692	45.3438	34.6613	27.1967	4.23438	35.0159	59.9841	54.8548	7.87302	34.4	54.9839	42.7049	21.7619	7.29032	6.48387	19.3548	47.7612	61.3125	46.5	45.1935	11.9206	17.0159	7.25806	7.51613	42.2063	40.1562	13.9516	42.4194	9.8871	2.125	0.193548	2.40323	13.5781	16.5
4	33.3548	34.0645	29.9333	0.0793651	5.21875	22.1452	19.9048	18.4921	44.381	51.4516	49.381	54.3594	46.5556	15.3651	72.4762	27.3548	45.375	38.3065	32.2222	29.1129	40	60.6885	58.6032	28.0794	52.3125	54.7705	47.6935	22.9538	20.7097	21.2742	26.4032	55.4219	62.0758	54.3594	53.3968	11.9385	17.0308	7.28571	7.5	41.254	43.9375	33.6393	50.1905	16.6452	5.95312	3.27419	7.27419	19.1562	23.3538
5	25.6452	37.5238	29.9839	5.03125	6.63492	27.0635	24.8095	23.4154	49.3333	52.8095	52.4839	70.9062	54.5556	28.7377	78.3387	29.2308	45.2698	41.7419	43.9016	34.1562	39.9394	59.7705	60.3175	31.6769	59.5873	58.5556	55.7377	23.3175	23.129	22.0645	27.7258	55.4762	61.3968	60.9	55.127	11.9365	21.4444	9.74603	7.39344	41.4286	41.6719	35.4762	44.1905	18.7581	7.26562	6.82258	13.2581	22.2031	27.3871
6	20.1639	40.3387	26.1129	6.82258	6.59016	28.6885	26.7581	24.9206	51.9692	55.1935	55.25	75.8889	56.7538	50.2419	80.1935	31.0794	45.4062	44.129	45.871	33.9531	41.254	55.371	60.3607	34.6154	62.8594	60.1774	58.1129	23.3538	23.873	22	29.9516	55.5079	61.4194	62.9344	55.6875	12.0317	22.7778	17.5574	7.32258	46.0625	39.8594	34.0984	44.0938	20.2097	9.77273	10.1148	18.8387	24.381	31.6562
7	16.5738	39.5625	24.5873	8.44444	6.70312	30.619	27.8095	25.3906	52.8	55.6825	57.1129	77.2031	59.0923	58.0806	81.25	32.8571	46.746	45.4839	46.6452	33.9524	42.8065	59.8548	60.0164	34.8281	62.7344	60.3065	58.1333	23.2812	25.2258	22.3065	30.4516	54.875	59.3651	62.6935	59.3065	11.8889	22.7937	17.5714	7.19048	51.2381	38.2344	29.6885	44.0952	21.6935	16.4776	15.5161	22.9839	27.7143	35.9365
8	13.6774	35.1475	20.2742	9.07812	6.53226	31.6667	28.1935	26.2031	53.1429	55.1774	57.5161	76.3333	59.8906	58.0645	81.7705	33.7302	47.0781	45.7541	47.0635	34	42.3492	59.1774	56.7541	34.6406	63.3385	62.4286	58.8548	23.2698	25.1967	22.0645	30.4355	49.7031	58.3016	62.0952	56.9355	11.873	22.8281	17.4355	7.33333	52.9194	37.6613	27.1833	44.0635	21.4921	21.9538	21.7541	25.2295	30.1692	40.3968
9	10.2742	31.4921	17.459	9.70968	6.58333	31.9032	28.6333	27.0484	54.4769	53.6167	57.4844	71.4	60.0156	58.1311	81.7619	33.9844	46.8462	45.7097	47.4262	34.0462	40.8125	52.0161	51.6508	34.7619	64.375	63.8254	58.377	23.4062	25.3065	22.2581	30.629	44.8594	56	58.2131	49.1639	12.0462	22.8095	17.4754	7.04762	55.4375	36.8254	25.6607	41.0476	22.5484	24.5714	24.7097	27.0635	32.5538	43.6349
10	8.29032	28.6452	14.2787	9.66667	6.65152	31.9841	28.6508	27.6719	54.9848	52.7097	57.5968	70.1111	60.3333	58.0159	80.6613	31.6462	46.8939	45.6935	48.2581	34	38.6825	49.1774	48.6935	36.3651	64.5082	63.7377	51.8125	23.4219	25.2581	22.0645	30.9194	41.6935	54.0635	54.4262	46.7705	12	22.7302	17.371	7.14516	50.875	31.3387	24.918	35.3065	25.2222	26.35	26.8226	27.9677	35.0328	46.6032
11	12.4286	21.4355	12.3443	9.70968	6.6	31.9355	27.371	27.3548	53.7419	51.3968	57.918	70.1311	61.3871	58.0968	75.7937	27.0984	45.5323	41.9516	46.871	30.8548	38.4194	48.9194	46.9032	38.4603	64.4194	62.9375	51.3279	23.129	25.2419	22.0484	30.8871	40.3871	55.3548	52.6508	44.2581	12	22.6885	17.3065	7.15873	49.8833	27.2258	22.8125	34.2258	25.9355	26.5161	26.871	28.8065	38.371	49.4355
12	32.0968	13.9692	10.1231	13.1148	8.22951	31.9355	24.0952	26.7742	57.629	49.3333	56.3443	76.3115	71.2344	58.1129	75	32.1452	53.1774	31.0656	43.7419	27.2419	47.371	48.7581	30.7742	38.629	69.2097	56.7049	51.1905	23.1935	25.6774	22.0492	31.0645	55.1452	66.0968	49.459	41.8387	14.3065	22.619	17.5161	7.25806	56.6885	43.1475	20.371	34.0645	27.129	30.5161	26.871	29.4516	40.7937	52.629
13	36.7302	8.6129	8.6129	15.9508	18	32	21.7903	34.5323	64.0806	46.9194	51.4762	86.2222	76.8548	58.129	75	42.9194	60.6452	22.2581	42.871	47.1129	52.4677	46.9375	26.3871	38.5	71.5484	55.541	51.4839	24.629	28.8065	22	30.8095	62.7049	71.3548	43.4426	38.2097	18.5574	22.8689	17.2742	7.18033	64.6774	58.4444	20.3065	33.746	31.9839	33.1129	27.1935	30.7812	44.7188	56.5968
14	33.5806	3.27419	6.7619	17.8226	23.459	31.9365	19.6774	40.7097	64.9839	44.6774	47.3226	86.3016	79.3443	58.0625	74.9365	44.8689	62.1967	15.0484	41	49.4839	56.1452	43.6066	23.871	43.0806	71.6984	59.4762	45.6613	26.9839	31.0645	22	31.1475	65.3065	72.0323	40.2903	31.1774	18.5806	24.7213	17.5902	7.48387	65.5	64.7581	19.1746	34	32.45	34.5484	27.0806	31.2419	48.8387	61.5484
15	25.3065	0	3.8254	18.619	25.3226	31.8689	17.4762	44.5806	64.7903	43.254	44.8871	87.5161	81.5397	58.0635	74.9365	45.7377	63.4516	13.9355	30.8871	49.1639	58.2742	42.1935	23.129	45.371	71.5574	63.0667	37.0645	28.6613	31.5645	22.2258	33	65.6613	72.5323	38.0769	18.4839	18.5484	31	17.4444	7.30645	67.082	65.8226	17.619	34.127	38.6774	34.871	27.0635	31.3065	54.9032	65.619
16	20.1333	0	2.81967	18.8387	27.1429	31.5645	15.0161	47.6032	64.8548	41.6984	42.1452	87.5	83.3016	58	75.8065	46.6825	61.6935	14.129	29.129	45.5323	58.9355	42.4032	23.0484	45.4194	72.0161	63.0161	37	28.6613	31.7377	22.1613	33.4754	69.5968	73.1613	35.7541	14.6613	18.4127	31.0484	17.5	7.14754	68.625	65.3443	17.9344	33.9344	43.5968	35.2063	27.1774	31.4355	60.7302	69.8387
17	19.9839	0	1.25806	19.459	28	30.9138	14.5079	49	64.9355	39.6863	39.623	88.3115	83.6167	57.8689	77	47.8571	60.1129	13.9839	28.3226	37.8871	58.4194	42.2857	23.0645	45.6129	72.5161	62.9032	37.3548	28.7742	31.873	22.0645	33.381	69.5161	69.7143	34.3871	12.5323	18.625	31.0625	17.375	7.31746	68.8033	59.6721	17.8226	29.0806	43.629	35.1935	25.6452	31.1774	65.9355	72.2581
18	19.0484	0	0.885246	19.4762	28.3226	29.8167	13.0484	48.9365	62.5968	38.8033	37.9322	88.1111	84.5645	57.7377	77.0625	48.8571	53.1129	13.871	28.629	36.2581	56.918	42.4516	23.1774	45.371	72.6452	64.4194	36.3	28.7419	31.8033	22.082	33.3226	66.5323	54.6	35.8065	10.3175	18.4833	30.9365	17.254	7.12698	70.2903	58.9048	17.7541	21.0833	43.4677	37.6452	24.9516	31.2258	70.3871	74.1452
19	14.3226	0	0.870968	19.8065	28.371	29.4444	10.9524	49.3115	60.7742	38.9839	37.6885	86.6774	85	60.129	77	48.8033	43.2097	13.9516	28.1774	36.371	53.5645	42.4839	22.9508	45.5484	72.4516	65.5968	32.6	28.6613	31.871	22	33.5397	62.3387	51.0645	38.8889	7.87097	18.5323	30.9365	17.3651	7.46774	69.7937	56.1613	17.4754	18.5	43.3226	40.3871	24.5	31.4516	73.6935	76.2903
20	12.8254	0	0.870968	20.1935	28.4839	28.8871	9.70492	49.1774	58.4032	38.6935	39.7097	85.371	84.8065	62.6066	76.8689	39.7031	36.129	13.7419	26.0645	36.381	50.7581	43.9355	23.0656	45.4754	72.5082	65.4677	32.7541	28.5968	31.6935	22	33.3871	59.5645	43.3548	40.4032	7.51613	18.746	30.9365	17.4921	7.26562	66.3167	54.1613	17.8871	19.9206	43.3065	42.8871	23.5645	31.3387	76.8065	78.371
21	11.9048	0	0.887097	20.7419	28.2951	28.6349	9.67742	48.5	56.1129	38.8548	43.0312	85.1967	84.4839	62.9365	77	32	32.0656	13.7903	26.0645	36.2742	50.3226	46.9016	23.2295	45.2903	72.2381	57.7742	32.6935	28.7258	31.5968	22.129	33.2623	58.2581	37.2097	40.9	7.06452	18.8167	30.8889	17.4915	7.18033	65.6721	52.873	18.9375	22	43.2419	43.8226	22.5	31.4839	81.0806	79.5806
22	10.4839	4.67213	0.935484	20.9508	28.2419	28.5167	9.60656	45.3226	54.7742	39.7619	45.7581	82.3125	80.541	63.1935	77	30.0656	28.5484	13.9032	26	36.3387	49.4516	48.6129	25.8852	45.619	67.1129	50.8689	32.6825	28.5484	28.5161	22.0161	33.2419	58.2581	33.2097	41.9365	7.12903	18.7541	30.9365	17.3175	7.21311	65.6066	49.9375	21.3607	22	43.5484	43.6667	22.129	31	82.2459	81.2581
23	10.3548	9.75806	0.57377	19.0806	20.1429	28.3065	9.81967	42.8226	50.7258	41.0312	50.5484	74.2258	62.3443	63.7419	76.873	29.6129	14.4355	14.1935	26.6129	34.7541	36.9516	50.6774	34.5556	45.3279	61.3968	50.7903	32.873	25.9355	26.9841	22.2258	33.4603	56.0323	27.1475	43.6774	3.3871	18.629	31.0484	17.4839	7.22581	63.3968	34.2419	22.1905	23.7097	43.2222	43.629	21.4194	29.6935	84.8226	81.4194
24	2.83871	12.5323	0.483871	14.5167	12.6774	27.0806	9.7	40.1452	43.3065	44.7143	52.6774	67.2295	51.127	64.6349	74.9194	29.623	9.67742	14.1774	34.4375	12.6984	19.3281	51.871	35.6066	45.2903	53.9516	50.9194	32.5	22.4677	25.9062	22.1613	33.4032	46.7419	21.6613	43.5902	4.39683	17.1111	30.9516	17.3065	7.40625	52.9683	25.9048	24	24.4062	43.2581	40.2258	21.541	28.5082	84.6129	72.1129
25	0	13	0.548387	12.2581	8.44444	25.9365	9.72581	37.8871	38.9516	46.8871	54.871	62.6885	48.0794	65.3281	73.2131	29.4426	9	14.1452	36.873	0	13.4844	52.1613	35.6441	45.3175	33.3065	50.5484	32.7377	22.2581	25.7581	22.129	33.5645	37.5968	14.5645	43.4098	4.43548	1.93548	17.4603	17.5738	7.50769	44.0645	20.7377	24	25.4098	43.629	37.1967	22.0484	27.629	80.371	64.2258
26	0	13.4839	2.30645	9.25424	3.95	25.6935	9.69355	35.3871	35.9355	48.1935	57.3607	58.629	46.6066	65.9375	73.2903	29	9.06452	19.2419	39.1111	0	11.629	55.6557	35.4839	45.4839	31.7258	44.9194	32.7333	22.1452	25.5645	22.2903	33.3226	18.6935	5.98387	43.5781	5.59677	0	9.59016	17.3607	7.13333	35.2903	18.3226	24.8197	25.9	37.9839	33.4194	24.0484	27.1452	77.7419	60.0161
27	0	14.0328	2	5.80952	2.77778	25.371	9.48387	33.0806	32.4355	49.4355	58.2097	56.8871	46.4062	66.3443	73.3333	24.9677	9.17742	20.4355	42.371	0	11.6129	59.0968	35.4516	45.5079	28.9516	42.0323	32.7541	21.629	22.7903	24.8065	33.629	8.16129	0.580645	43.873	8.95161	0	2.18033	17.2063	7.49206	29.8871	14.8871	25.4355	26.4921	22.5484	29.75	25.6774	27.0968	75.3065	56.3871
28	0	12.9839	1.67742	5.37705	2.11111	25.4333	10.9672	32.1935	26.4194	52.6984	58.4194	55.1967	45.1129	67.4921	73.4667	20.8525	9.24194	20.6129	46.5574	0	11.873	59.0323	35.5645	45.4375	14	41.9032	36.8361	19.4032	21.371	25.6774	33.629	1.38333	0	43.8095	9.45161	0	2.12698	19.5238	7.19355	27.8871	13.6935	26.6885	27.3548	18.8387	28.5484	26.5	25.871	72.871	53.2903
29	0	11.7667	0.83871	4.51667	1.66667	25.254	16.5397	32.1935	20.5645	56.4426	58.1774	51.381	44.9048	67.9048	73.2258	16.5	9.12903	19.1613	47.381	0	11.6774	59.0645	37.6613	41.4355	13.5574	41.9194	38.4032	18.1935	21.629	25.8065	33.4762	1.17742	0	44.377	10.7419	0	2.13115	20.873	7.39344	22.0323	13.2333	26.5833	28.6774	18.7097	26.1129	27.1774	24.8413	70.3065	50.7742
30	0	10	0.650794	4.32258	1.73016	24.9048	19.254	32.1935	19.8387	58.8833	54.9032	47.2581	43.746	67.871	73.5	15.4444	9.1129	14.5968	47.7377	0	13.0635	59.0645	40.9333	30.8571	13.7667	42.3175	38.4444	18.3871	21.6452	25.7742	33.4516	0.790323	0	44.2623	10.8095	0	2.25	20.541	7.25806	26.0164	2.59016	28.8548	29.9355	18.7302	23.1452	28.2419	23.8226	64.5806	48.8871
31	0	9.87302	0.836066	4.19355	1.83871	24.9667	19.871	32.3226	19.7581	61.1475	52.7742	45.9677	43.0656	68	73.75	13.5333	9.12903	12.3333	43.7258	0	15.8226	58.4194	40.2903	25.5161	13.4444	53.129	38.5806	18.2623	21.6129	25.7302	33.3226	0	0	44.8689	10.7742	0	2.11111	20.7667	7.24194	27.0645	0	31.0484	30.2742	18.0806	20.6129	28.8226	23.0156	60.2581	47.5161
32	0	9.12903	0.746032	4.32258	1.90164	24.8361	21.2069	32.5484	23.3065	62.3226	52.8571	45.2903	41.8871	68	75.619	10.6094	9.12903	13.3065	36.7742	0	16.8889	54	33.5	25.2812	7.2623	56.0645	38.629	18.4032	21.6129	25.8226	33.5806	0	0	45.4839	11.8871	0	2.2623	20.873	7.41935	26.1452	0	32.7419	31.4667	14.5645	14.7581	28.9516	23	55.5	46.4444
33	0	8.6129	0.442623	4	1.75806	24.6452	23.2419	32.2258	27.2258	62.377	52.6452	45.5246	40.9016	68.8413	76	9.6129	8.93443	13.5645	35.5968	0	16.9516	51.2419	30.9677	25.2258	0.516129	59.0476	36.4762	18.4032	21.6613	25.871	33.2258	0	0	45.9839	11.8226	0	2.50794	20.6984	7.30645	22.1129	0.629032	33.7541	32.0476	10.4677	9.87097	28.8065	22.5	49.9516	45.5574
34	0	7.65079	0.932203	3.93333	2	22.5625	24.5484	32.375	28.9677	62.254	57.0645	45.1639	40.623	68.9375	76.129	9.45161	14.0806	14.4516	22.7742	0	16.9516	50.129	32.5806	25.3016	0.645161	63.371	28	18.0968	21.5323	25.629	33.2581	0	0	46.3226	12.0645	0	2.1129	20.7419	7.45161	20.9219	1.43548	34.5806	32.8065	7.46774	7.91935	28.5484	21.4918	46.1774	43.7742
35	0	7.04839	0.983607	3.74603	2	19.4167	24.4262	32.8065	31.8226	61.4746	62.3607	44.8033	40.4219	68.9365	75.9344	9.6129	19.2419	17.9355	19	0	16.8197	49.8852	36.1452	25.7581	0.322581	63.3279	27.2623	14.5484	21.7705	25.8065	33.4677	0	0	46.254	12	0	2.17742	20.7778	7.37097	20.254	1.32258	36.1746	33.746	7.91935	5.91935	27.4516	21.0645	43.3871	41.2742
36	4	5.98413	0.0645161	2.75806	1.93651	18.6613	24.3175	35.0806	33.3548	58.6032	63.1129	45.1452	43.7969	69.4355	75.9524	9.52459	20	19.5323	17.9032	0	21.2951	50.0645	38.8548	27.4194	0.25	63.1935	27.2623	12.629	21.4839	25.5806	33.4918	0	0	46.0635	11.2097	0	2.22581	20.7903	7.38095	20.3443	1.5	37.0476	34.4603	10.7619	4.70968	25.4516	19.5645	40.4355	38.9194
37	10.4444	5.2459	0	2.92063	2	18.6508	24.3934	36.8548	34.4194	54.8387	61.9839	48.0656	47.0161	69.3548	76.1	10.1613	20.4918	20.871	16.629	0	23.6129	49.9516	40.4194	28.6825	9.37705	63.4355	27.2419	12.629	21.4127	25.619	33.5484	0	0	46.254	8.18033	0	2.29032	20.6825	7.09677	20.2742	6.06452	37.6825	36.6452	6.83871	3.93548	24.6935	18.4355	37.7377	38.3016
38	13.5806	5.06349	0	2.87097	1.62295	18.4426	24.6613	38	37.8548	53.871	56.4516	48.8852	49.9508	69.377	76	10.9833	21.7419	20.9365	16.7258	0	23.4839	49.7903	40.5	40.2097	16.6721	63.371	27.2258	12.873	21.5	25.6774	33.371	0.387097	0.133333	46.1935	7.19355	0	2.25806	20.9344	7.30645	20.4355	6.8	38.6349	37.4603	5.87097	3.37097	24	18	35.5484	36.8689
39	15.3226	2.75806	0	2.80328	1.87302	18.6129	24.371	38.3387	39.3333	53.6935	51.8226	50.7581	51.6129	69.6721	76.1129	17.6774	23.7258	20.4355	21.1452	0.629032	23.3443	49.7097	40.6129	45.1967	17.6557	61.6032	27.4918	12.7419	21.3387	25.629	33.2258	3.93548	1.95161	46.2419	8.79032	0	2.43548	20.85	7.2623	25.127	6.87097	39.2581	38.0323	6.3871	2.91935	23.4194	17.6935	35.4286	35.4839
40	16.8254	2.7619	0	3.12698	2	18.5645	24.2623	39	40.4032	53.5574	50.2258	51.7778	52.0645	69.6129	76	21	24.2903	19.8065	22.9355	1.74194	24.6508	49.5645	40.7419	44.9508	28.5323	51.5714	27.371	12.7097	21.6452	25.6935	33.4194	5.24194	4	46.25	9.06452	0	2.35484	20.7377	7.21311	27.377	6.60656	39.1311	38.5397	10.127	2.75806	23.6129	17.1935	35.1935	34.8689
41	17.0667	2.5082	0	2.93333	2.06452	18.5	24.4262	40.5806	42.3387	52.4355	50	53.2258	53.6935	69.6774	76	23.6066	25	17.9206	23	10.9194	28.9016	49.7581	40.3548	45.0164	29.8095	41	27.3492	12.7581	21.7097	25.871	33.3548	6.69355	5.3871	46.0645	9.19355	0	2.17742	20.9344	7.2381	28.5902	7.37097	40.1452	39.5	12.3065	2.08065	27.6613	18.9839	33.1311	34.5806
42	11.6613	2.65574	0	2.95161	3.77419	18.3115	24.2222	41.8387	42.3387	50.1613	47.9194	49.6774	53.3548	69.871	76.0484	25.7742	20.6935	10.5161	18.2903	26.3065	29.0161	48.7097	39.3065	45.1475	31	32.1452	19.6935	12.5484	21.7097	25.4194	33.4127	9	4.53226	46.6349	6.1129	0	2.39344	20.5246	7.39344	29.0635	7.90323	41.5	31.7258	14.2903	0.919355	32.5323	19.8226	33.1935	34.6935
43	0.28125	0.354839	0	2.87097	5.91935	15.5645	18.9355	42.3871	32.4839	41.3871	30.5645	14.7541	27.5079	69.4921	65.1587	9.46774	7.62903	0	0.145161	26.3871	28.5968	24.129	20.9194	39.6984	26.4032	30.129	0	12.7419	21.6452	25.8387	33.4839	9.43548	0.0483871	46.6452	0	0	2.09677	20.7097	7.24194	26.8571	0	10.6667	1.59375	15.129	0.5	32.629	15.5161	33	34.8226
44	0	0	0	3.05	6.75806	9.36066	8.37705	38.2903	22.5323	23.0645	4.33871	0	1.2459	50.8033	39.5968	0	0	0	0	22.7705	13.8387	0.193548	0	28.2698	2.86885	27.4032	0	12.6984	20.7419	25.8065	33.3871	1.33871	0	31.8525	0	0	2.19355	20.5625	4.93651	9.5873	0	0	0	14.6452	0	25	10.7097	33	34.9355
45	0	0	0	3.19672	7.36066	6.0625	0.803279	35.3226	10.6935	2.77419	0	0	0	1.31148	3.31148	0	0	0	0	19.7903	0	0	0	27.7581	2.2623	5.98361	0	1.40323	0.322581	25.6935	33.3226	0	0	2.46875	0	0	2.16129	20.7581	0	0	0	0	0	11.1452	0	11.4194	4.98387	33.0645	20.5161
46	0	0	0	2.80645	7.33333	4.7619	0	33.9355	0.459016	0	0	0	0	0	0	0	0	0	0	19.3065	0	0	0	27.5574	0.5	0.0952381	0	0	0	25.7419	33.2742	0	0	0	0	0	2.54839	18.0806	0	0	0	0	0	8.69841	0	0.145161	0	33.2419	0
47	0	0	0	1.78689	7.13115	3.74194	0	28.9194	0	0	0	0	0	0	0	0	0	0	0	19.129	0	0	0	24.6393	0	0	0	0	0	19.5	26.4194	0	0	0	0	0	2.51613	9.14754	0	0	0	0	0	1.5	0	0	0	9.27419	0
48	0	0	0	0	7.32258	0	0	3.17742	0	0	0	0	0	0	0	0	0	0	0	18.6613	0	0	0	19.875	0	0	0	0	0	0	0	0	0	0	0	0	2.08065	9.45161	0	0	0	0	0	0	0	0	0	0	0
49	0	0	0	0	7.2459	0	0	0	0	0	0	0	0	0	0	0	0	0	0	5.47619	0	0	0	19.9365	0	0	0	0	0	0	0	0	0	0	0	0	2.46774	9.125	0	0	0	0	0	0	0	0	0	0	0
[truncated: 86 more columns]

## Sheet: G1_EDA_response
Time	S02_OT_0	S02_OT_1	S02_CT_0	S02_CT_1	S07_OT_0	S07_OT_1	S07_CT_0	S07_CT_1	S100_OT_0	S100_OT_1	S100_CT_0	S100_CT_1	S102_OT_0	S102_OT_1	S102_CT_0	S102_CT_1	S12_OT_0	S12_OT_1	S12_CT_0	S12_CT_1	S14_OT_0	S14_OT_1	S14_CT_0	S14_CT_1	S16_OT_0	S16_OT_1	S16_CT_0	S16_CT_1	S22_OT_0	S22_OT_1	S22_CT_0	S22_CT_1	S23_OT_0	S23_OT_1	S23_CT_0	S23_CT_1	S26_OT_0	S26_OT_1	S26_CT_0	S26_CT_1	S27_OT_0	S27_OT_1	S27_CT_0	S27_CT_1	S33_OT_0	S33_OT_1	S33_CT_0	S33_CT_1	S35_OT_0
0	10.1631	8.50068	8.34083	8.3834	1.6471	1.64156	1.44493	1.62167	5.29275	6.02338	3.42479	4.72014	4.98059	4.28319	3.98338	3.81281	8.53954	8.48819	7.79704	8.09836	5.94083	4.47044	4.66458	5.1142	2.83094	2.89181	2.93517	3.88348	5.0337	5.51898	6.21377	6.5717	9.56245	10.3023	8.43825	9.07137	7.7915	7.01137	6.04346	6.12089	5.91825	4.88916	5.05611	5.00627	0.816927	1.33291	1.04239	1.4665	7.47094
1	10.051	8.39629	8.40701	8.38548	1.65011	1.64289	1.44926	1.64713	5.23723	6.18771	3.39826	4.89844	4.97108	4.34308	4.00015	3.76203	8.53993	8.43694	7.80576	8.08163	6.11451	4.52082	4.65849	5.1377	2.80148	2.88158	2.91575	4.03626	5.02138	5.49585	6.24208	6.56909	9.52666	10.265	8.55894	9.07776	7.79758	7.02021	6.23472	6.12259	5.94145	4.84321	5.03138	4.98009	0.815016	1.32353	1.04171	1.46922	7.43115
2	10.0329	8.29887	8.43705	8.37432	1.65878	1.63929	1.45845	1.66625	5.29878	6.27399	3.36766	5.31705	4.88788	4.35176	3.99924	3.73449	8.55887	8.4134	7.78858	8.07943	6.30146	4.57815	4.66236	5.15625	2.79218	2.86744	2.90122	4.0738	4.99599	5.46801	6.24301	6.55311	9.50775	10.3901	8.55055	9.12373	7.69396	7.02841	6.36194	6.12597	6.03792	4.81106	5.00301	4.95603	0.814115	1.31406	1.04644	1.47285	7.44796
3	10.1938	8.4553	8.43531	8.40959	1.67112	1.63729	1.47052	1.68575	5.82983	6.46396	3.47731	5.72979	5.04112	4.44837	4.06425	3.81781	8.53959	8.4321	7.8016	8.07948	6.42569	4.63663	4.66636	5.16677	2.961	2.98575	3.06209	4.54217	4.98038	5.44311	6.31096	6.56995	9.619	10.5292	8.5086	9.21399	7.79412	7.07367	6.49092	6.3585	6.0958	4.80019	5.04463	5.01656	0.813699	1.30901	1.08257	1.49936	7.50489
4	10.4828	8.92101	8.63471	8.58547	1.68244	1.63994	1.48141	1.71077	6.15544	6.60514	3.72865	5.95591	5.08003	4.59909	4.23075	4.0654	8.77178	8.4918	7.89352	8.11902	6.66689	4.83945	4.79458	5.22476	3.3623	3.31635	3.45049	5.13925	5.06071	5.42089	6.47053	6.68643	9.79814	10.7413	8.93585	9.58	8.10511	7.28277	6.66066	6.59564	6.23152	5.00315	5.21233	5.19908	0.817287	1.31642	1.14387	1.55528	7.70576
5	10.5075	9.11701	8.9908	8.76256	1.69934	1.64914	1.50084	1.73809	6.24844	6.53516	3.79684	5.89157	5.03401	4.63712	4.29144	4.17863	8.87607	8.54079	7.98476	8.22764	6.77408	5.00885	4.98219	5.3504	3.93819	3.53008	3.75975	5.67311	5.21734	5.43722	6.56081	6.71384	9.77581	10.7507	9.2244	9.7287	8.10488	7.31914	6.70377	6.74502	6.32847	5.25894	5.36818	5.33612	0.821637	1.32628	1.17983	1.58597	8.02584
6	10.4535	9.12575	9.13592	8.82643	1.70866	1.65678	1.52106	1.75802	6.0993	6.48304	3.77616	5.77663	4.96076	4.60024	4.26922	4.17899	8.84296	8.51153	8.01738	8.29738	6.77951	5.08087	5.07844	5.44104	4.54651	3.611	4.03551	6.1679	5.32934	5.46671	6.51357	6.66552	9.67186	10.5986	9.13964	9.85993	7.92712	7.26792	6.68926	6.78517	6.31562	5.38744	5.43707	5.39263	0.827825	1.33179	1.19365	1.59161	8.21623
7	10.379	9.08302	9.11978	8.80754	1.72427	1.66235	1.53278	1.76527	5.94052	6.50704	3.75133	5.73468	4.91241	4.54352	4.24473	4.18997	8.85881	8.45705	8.00543	8.31511	6.7623	5.12318	5.11921	5.47521	4.94781	3.63915	4.25903	6.66211	5.42735	5.46662	6.4168	6.62184	9.59189	10.4748	9.00534	9.91636	7.76419	7.19875	6.72747	6.71285	6.27953	5.42144	5.44699	5.40472	0.831515	1.34143	1.20714	1.5862	8.32543
8	10.2499	8.98928	9.05982	8.77173	1.72718	1.67012	1.53964	1.76966	5.87988	6.53958	3.81744	5.84409	4.87031	4.48934	4.17334	4.1992	8.87984	8.44573	7.98482	8.31608	6.65646	5.13783	5.12426	5.47371	5.10893	3.70043	4.36983	7.12313	5.47682	5.44267	6.33778	6.59196	9.52771	10.3964	8.89016	9.79496	7.62754	7.14962	6.77524	6.58467	6.24924	5.41701	5.43137	5.40187	0.836651	1.34936	1.22143	1.57896	8.43877
9	10.2092	8.86243	9.0063	8.73055	1.72489	1.67538	1.53708	1.76079	5.83947	6.54654	3.85938	5.88189	4.84362	4.46276	4.08309	4.1513	8.82613	8.45819	7.95559	8.30906	6.49914	5.10675	5.10896	5.47349	5.10188	3.91883	4.54017	7.49989	5.48281	5.41652	6.29025	6.55794	9.49882	10.3887	8.74414	9.62515	7.4907	7.14373	6.7452	6.45818	6.22073	5.39917	5.41245	5.39169	0.850648	1.35397	1.22822	1.58013	8.5705
10	10.2725	8.78573	8.8952	8.65402	1.7226	1.67937	1.53513	1.75128	5.97355	6.48016	3.83515	5.83616	4.90402	4.43919	3.99208	4.06326	8.80076	8.42971	7.92637	8.29511	6.36082	5.05589	5.07358	5.4647	5.0743	4.01937	4.6131	7.7319	5.43102	5.39148	6.26383	6.52881	9.46262	10.4825	8.61806	9.46819	7.38625	7.11087	6.66245	6.35175	6.17552	5.4194	5.39243	5.37523	0.864244	1.35087	1.22266	1.58	8.79384
11	10.2403	8.75668	8.79493	8.56318	1.71931	1.67626	1.53036	1.73766	6.11883	6.4086	3.8244	5.74627	4.91521	4.41543	3.95251	3.98624	8.88709	8.40109	7.89732	8.26646	6.24479	5.05917	5.02233	5.43558	5.10314	3.9698	4.58902	7.78283	5.36874	5.37485	6.23924	6.5154	9.54781	10.5157	8.52861	9.36378	7.31968	7.06357	6.58497	6.27538	6.13517	5.51963	5.36153	5.35539	0.870292	1.34805	1.20696	1.57606	9.10828
12	10.0992	8.78068	8.75532	8.48308	1.71715	1.679	1.52509	1.72275	6.08431	6.37647	3.85726	5.67843	4.84613	4.39035	3.90768	3.93668	8.94694	8.43108	7.89042	8.23532	6.14834	5.08161	4.95988	5.39655	5.13075	3.91333	4.54358	7.68985	5.31136	5.36122	6.21308	6.5059	9.90627	10.4303	8.4566	9.28264	7.29558	7.02345	6.58062	6.23592	6.09082	5.6186	5.32025	5.33028	0.868785	1.34278	1.19734	1.57239	9.30736
13	9.99177	8.81521	8.70049	8.43215	1.71704	1.68068	1.52114	1.71331	6.08651	6.59176	3.86926	5.61946	4.80174	4.3641	3.85824	3.89581	8.9689	8.42897	7.88966	8.20849	6.04805	5.10809	4.90305	5.35385	5.26103	3.92223	4.50529	7.57187	5.26607	5.35118	6.18926	6.49303	10.1542	10.3727	8.38629	9.21967	7.48137	7.03669	6.58006	6.21129	6.05651	5.66918	5.27677	5.29833	0.866756	1.33919	1.19521	1.57072	9.40901
14	10.2357	8.9282	8.64414	8.39069	1.7194	1.68198	1.51939	1.70052	6.38092	6.83544	3.83715	5.60041	4.85804	4.47731	3.82529	3.85632	8.98718	8.45324	7.87987	8.17938	5.95509	5.15221	4.86303	5.3149	5.86715	4.28897	4.47533	7.43844	5.25276	5.34337	6.1699	6.47388	10.4526	10.4479	8.32601	9.16354	7.85414	7.34404	6.54574	6.19204	6.04348	5.69331	5.23953	5.25885	0.867443	1.34012	1.19082	1.56982	9.56801
15	10.4616	9.03944	8.60343	8.33609	1.73484	1.70171	1.51348	1.69507	6.34003	6.81282	3.79891	5.57298	4.8501	4.67468	3.83448	3.83654	9.011	8.56441	7.87201	8.15145	6.22494	5.23274	4.83429	5.28213	6.17874	4.54409	4.47081	7.33141	5.39447	5.35277	6.15156	6.45977	10.5779	10.5151	8.26985	9.11224	8.05833	7.56597	6.52216	6.17339	6.21095	5.80681	5.20369	5.22965	0.874066	1.35666	1.1893	1.5686	10.0621
16	10.4212	9.03998	8.52959	8.28848	1.75403	1.72346	1.51113	1.6909	6.11557	6.63108	3.77188	5.51217	4.78022	4.72703	3.82413	3.8393	9.06482	8.60489	7.8609	8.13696	6.53681	5.27453	4.81128	5.24872	6.20026	4.53317	4.47653	7.2614	5.52354	5.44046	6.13928	6.44704	10.5232	10.435	8.21598	9.06432	8.07662	7.6107	6.51667	6.16323	6.39223	5.92354	5.17678	5.19551	0.88506	1.36778	1.19157	1.56673	10.469
17	10.3161	8.95882	8.44992	8.2532	1.76991	1.74027	1.5074	1.68648	6.0078	6.51348	3.74563	5.4542	4.69863	4.68965	3.77285	3.84095	9.08735	8.59525	7.8548	8.11743	6.56454	5.25475	4.78283	5.21996	6.0097	4.42421	4.4871	7.20342	5.55465	5.50964	6.12893	6.43635	10.3748	10.33	8.18641	9.01656	8.00664	7.51631	6.49677	6.15697	6.36073	5.96048	5.15014	5.17058	0.897543	1.37553	1.19346	1.56755	10.6353
18	10.2503	8.83677	8.37387	8.20616	1.78848	1.74882	1.50374	1.68857	6.20957	6.44724	3.72062	5.4069	4.64283	4.62428	3.73085	3.846	9.00584	8.55621	7.85239	8.09851	6.49034	5.2089	4.76381	5.19662	5.86962	4.34604	4.49576	7.15714	5.55451	5.52174	6.11776	6.42649	10.2697	10.279	8.1854	8.97206	8.08319	7.36657	6.46833	6.16011	6.27528	5.96914	5.12796	5.15422	0.905	1.38066	1.19488	1.5681	10.6805
19	10.0856	8.74567	8.30575	8.16997	1.80009	1.75202	1.49632	1.6868	6.20871	6.40648	3.68947	5.36618	4.61436	4.55099	3.68459	3.86119	8.93937	8.50011	7.85019	8.08446	6.37048	5.15134	4.74282	5.1835	5.80814	4.32074	4.49843	7.11836	5.52032	5.51278	6.11247	6.41787	10.1447	10.2389	8.15871	8.92987	8.02689	7.23676	6.44507	6.24433	6.19101	5.95341	5.11128	5.13444	0.911476	1.38496	1.20023	1.57319	10.6728
20	9.87144	8.92837	8.23291	8.13469	1.81017	1.7461	1.49342	1.68969	6.10819	6.39793	3.65904	5.32175	4.61912	4.50544	3.65007	3.97447	8.97997	8.43648	7.86619	8.06999	6.28011	5.09414	4.71781	5.16437	5.8089	4.29256	4.495	7.07869	5.46851	5.48662	6.10766	6.41949	10.022	10.1862	8.15519	8.89823	7.85536	7.16354	6.43509	6.31919	6.12209	5.92942	5.09391	5.11888	0.912336	1.38598	1.20415	1.57362	10.6232
21	9.95731	9.03214	8.1778	8.10582	1.81576	1.74176	1.49312	1.69153	6.09736	6.3604	3.63352	5.28649	4.64326	4.46913	3.64189	4.04331	9.00117	8.3762	7.87382	8.05711	6.2029	5.07386	4.69851	5.14136	5.815	4.26704	4.48549	7.03521	5.42074	5.46078	6.10381	6.42989	9.92984	10.1399	8.15246	8.86025	7.68676	7.11628	6.44679	6.30337	6.06494	5.89634	5.0843	5.10681	0.910943	1.38568	1.21079	1.56831	10.537
22	10.1214	8.98729	8.14225	8.0876	1.81457	1.73879	1.49185	1.6905	6.02729	6.29898	3.62044	5.23931	4.62581	4.42576	3.71192	4.04171	8.94561	8.33144	7.8833	8.04502	6.09985	5.05971	4.68259	5.11861	5.8138	4.25356	4.46911	7.00383	5.37635	5.44351	6.09963	6.42125	9.86965	10.0976	8.11893	8.82246	7.55736	7.08474	6.43918	6.26849	6.01549	5.86237	5.07424	5.09759	0.908901	1.38365	1.21266	1.56242	10.446
23	10.0639	8.89611	8.11817	8.09105	1.81368	1.73347	1.49038	1.68614	5.94158	6.24977	3.59628	5.18706	4.60577	4.39702	3.75438	4.00718	8.87658	8.3125	7.88802	8.04057	6.00828	5.0229	4.67746	5.09576	5.8093	4.25218	4.45727	6.96497	5.33871	5.42404	6.09911	6.40626	9.80151	10.0679	8.0784	8.79155	7.46811	7.06589	6.42067	6.24046	5.97505	5.8248	5.0721	5.09265	0.908974	1.3802	1.21766	1.5575	10.3697
24	9.89336	8.89959	8.09949	8.08936	1.81412	1.72885	1.49092	1.68591	5.93259	6.23101	3.56581	5.13246	4.58716	4.37268	3.75308	3.96313	8.79825	8.366	7.89699	8.05424	6.03165	4.98598	4.66677	5.07234	5.80407	4.2551	4.4542	6.9303	5.31176	5.40304	6.09812	6.39444	9.73693	10.0453	8.03747	8.766	7.45348	7.05338	6.39781	6.22417	5.92377	5.79074	5.06781	5.09092	0.911743	1.37563	1.22031	1.55499	10.3132
25	9.67688	9.00864	8.10698	8.07292	1.80967	1.72346	1.48916	1.68016	6.00921	6.29842	3.54359	5.09736	4.6364	4.34803	3.76107	3.94072	8.78761	8.39257	7.91125	8.09727	6.09166	4.94694	4.65364	5.05204	5.79691	4.26584	4.43973	6.89406	5.32082	5.38623	6.09248	6.38641	9.69136	10.0073	8.00612	8.76106	7.54865	7.03833	6.37702	6.21641	5.86891	5.75804	5.06513	5.10686	0.915648	1.37301	1.22503	1.55108	10.2689
26	9.54314	8.99579	8.14754	8.06602	1.80531	1.71825	1.48524	1.67436	5.99835	6.37862	3.52559	5.07597	4.68116	4.34427	3.77464	3.91734	8.87124	8.36888	7.95111	8.12153	6.05359	4.90505	4.63808	5.03226	5.78713	4.2796	4.41128	6.8475	5.3277	5.36476	6.08816	6.37785	9.66653	9.97311	7.97801	8.77515	7.51337	7.02475	6.40301	6.20986	5.831	5.73447	5.06599	5.13948	0.918548	1.37004	1.22969	1.54616	10.2399
27	9.43393	8.90593	8.17724	8.05409	1.80436	1.71478	1.48607	1.66936	6.02703	6.48764	3.49244	5.0218	4.66449	4.33265	3.76654	3.90008	8.89843	8.32923	7.97331	8.1214	5.97907	4.87173	4.62063	5.01077	5.77981	4.29328	4.38946	6.80959	5.31263	5.35129	6.08326	6.37267	9.63399	10.0444	7.94855	8.76676	7.43384	7.01327	6.47845	6.20743	5.78503	5.71344	5.06633	5.15723	0.920136	1.3677	1.23132	1.53991	10.2186
28	9.32393	8.78187	8.19375	8.04439	1.80966	1.70909	1.48452	1.66014	5.98715	6.61209	3.4732	4.98721	4.66497	4.32184	3.75124	3.8772	9.11992	8.29406	7.97146	8.10412	5.89251	4.84531	4.60744	4.99255	5.77139	4.29742	4.3601	6.74928	5.28061	5.33572	6.08109	6.36662	9.58635	10.275	7.92233	8.75921	7.42307	7.01505	6.46087	6.23071	5.73064	5.69266	5.07653	5.17115	0.923292	1.36495	1.23246	1.53279	10.2022
29	9.30528	8.64616	8.24183	8.0352	1.8105	1.70355	1.48227	1.65031	5.91305	6.52195	3.48348	4.98641	4.64522	4.31065	3.76094	3.86637	9.22973	8.26681	7.95908	8.0907	5.81923	4.82358	4.60009	4.97409	5.75556	4.30318	4.32972	6.70072	5.24856	5.32227	6.07391	6.36205	9.59692	10.275	7.8964	8.7411	7.45128	7.03164	6.41919	6.24403	5.68462	5.67846	5.13205	5.18082	0.927628	1.36105	1.23332	1.52907	10.1864
30	9.28366	8.58557	8.27768	8.04767	1.80841	1.69968	1.48141	1.64263	5.85532	6.46042	3.50122	4.94571	4.63007	4.29737	3.8311	3.84704	9.16703	8.2392	7.94458	8.08115	5.78235	4.80315	4.59245	4.96183	5.74019	4.30211	4.2975	6.65096	5.21493	5.30965	6.07017	6.35624	9.76501	10.1679	7.89111	8.70131	7.41054	7.02574	6.37547	6.23064	5.64552	5.66514	5.18126	5.20084	0.932362	1.35923	1.23396	1.52393	10.1689
31	9.20697	8.57481	8.27397	8.07411	1.80702	1.69742	1.48029	1.63932	5.80828	6.40129	3.48716	4.89552	4.60072	4.27917	3.87705	3.83829	9.0536	8.20888	7.92933	8.06859	5.79324	4.78879	4.58189	4.94715	5.73115	4.29877	4.26844	6.59313	5.18797	5.30075	6.07101	6.35518	9.81779	10.0695	7.92365	8.66446	7.36321	7.01813	6.39155	6.21655	5.60849	5.65809	5.19318	5.23448	0.94001	1.35784	1.23238	1.52016	10.155
32	9.11998	8.53161	8.26013	8.09043	1.80204	1.69087	1.48033	1.63869	5.76538	6.39865	3.46355	4.83967	4.57446	4.25542	3.85998	3.83237	8.95716	8.18359	7.91545	8.06191	5.92185	4.77053	4.56323	4.93429	5.71772	4.30548	4.24003	6.53451	5.16863	5.29095	6.06274	6.3512	9.74202	10.0263	7.92725	8.64878	7.33465	7.01593	6.39762	6.20568	5.5678	5.65918	5.18745	5.24876	0.946543	1.35481	1.23639	1.51157	10.1413
33	9.09362	8.46605	8.24009	8.09668	1.80141	1.68506	1.47803	1.63872	5.70952	6.43375	3.43521	4.79168	4.55869	4.24019	3.824	3.8297	8.98188	8.16216	7.89797	8.07796	6.00209	4.77032	4.54778	4.9217	5.69486	4.30988	4.20392	6.47094	5.16364	5.28477	6.04798	6.35018	9.65414	10.0521	7.90429	8.62774	7.31572	7.00963	6.35413	6.19966	5.52899	5.75792	5.1695	5.24421	0.946717	1.35074	1.23776	1.50807	10.1291
34	9.04724	8.39533	8.2145	8.08708	1.80125	1.67616	1.4777	1.64098	5.65184	6.49767	3.41012	4.73751	4.53994	4.21086	3.79344	3.8159	8.95141	8.17003	7.88988	8.09834	5.97025	4.79319	4.53143	4.90848	5.66844	4.3086	4.16734	6.40104	5.16578	5.27853	6.03573	6.34466	9.58466	10.0225	7.88556	8.59745	7.34001	7.00257	6.33413	6.19665	5.48954	5.90002	5.14833	5.22871	0.948322	1.34939	1.2436	1.5017	10.1372
35	8.9794	8.3307	8.1867	8.07702	1.79792	1.67375	1.47367	1.64434	5.60826	6.52981	3.3811	4.68585	4.50526	4.19206	3.76718	3.79967	8.83917	8.1686	7.91024	8.09957	5.90574	4.80168	4.51794	4.90114	5.64338	4.31467	4.13324	6.33625	5.15576	5.27116	6.0296	6.33742	9.53258	9.96923	7.87669	8.56175	7.35783	7.0092	6.34021	6.18925	5.45323	5.92522	5.12862	5.21105	0.950044	1.34575	1.24465	1.49783	10.1454
36	8.90361	8.286	8.17588	8.06683	1.79283	1.66825	1.47202	1.65311	5.62798	6.39381	3.34687	4.64281	4.47056	4.16521	3.75879	3.7979	8.74199	8.1529	7.93421	8.08851	5.8845	4.82222	4.49928	4.8933	5.61752	4.31734	4.09604	6.26461	5.1404	5.26757	6.02818	6.33065	9.4965	9.92683	7.85468	8.53961	7.3279	7.02038	6.30714	6.19299	5.45213	5.89171	5.10845	5.21468	0.95221	1.34154	1.24008	1.49444	10.1341
37	8.84858	8.26534	8.17651	8.04992	1.78354	1.6636	1.46983	1.65408	5.65935	6.24223	3.32368	4.5948	4.48219	4.14591	3.78686	3.85494	8.73814	8.12962	7.93483	8.07775	5.93456	4.84079	4.48696	4.87352	5.58803	4.32147	4.05917	6.19281	5.12084	5.26033	6.02117	6.32644	9.48458	9.89652	7.84193	8.52668	7.36814	7.00911	6.25628	6.18827	5.5669	5.85354	5.08918	5.25283	0.95381	1.33805	1.23772	1.48844	10.1134
38	9.01884	8.23302	8.18469	8.0388	1.77958	1.65691	1.4703	1.66009	5.83764	6.15214	3.33522	4.55962	4.48554	4.13336	3.79463	3.88293	8.751	8.10894	7.91652	8.06648	5.93937	4.85647	4.47511	4.85752	5.56828	4.33863	4.03044	6.12453	5.10289	5.25977	6.00769	6.31818	9.48213	9.87674	7.82234	8.50393	7.43946	6.99411	6.22615	6.17612	5.67424	5.85045	5.06688	5.26825	0.958455	1.3345	1.23702	1.48112	10.0874
39	9.2219	8.20153	8.18273	8.03592	1.77881	1.65272	1.46792	1.65656	5.90191	6.08168	3.32954	4.52611	4.5177	4.11432	3.77759	3.86471	8.72528	8.09088	7.90455	8.05823	5.92062	4.8582	4.4779	4.84375	5.54346	4.35602	4.02486	6.05106	5.09066	5.26049	5.9981	6.31658	9.4409	9.84597	7.79821	8.47026	7.41599	6.98537	6.19823	6.16269	5.70542	5.8571	5.04393	5.25924	0.959901	1.32837	1.23776	1.47506	10.0596
40	9.24361	8.17384	8.17341	8.07112	1.77997	1.64777	1.46945	1.65554	5.85649	6.02893	3.30678	4.48713	4.51891	4.08664	3.78841	3.82182	8.67826	8.07693	7.88966	8.0439	5.92278	4.84556	4.48168	4.82698	5.51513	4.36524	4.01196	5.97791	5.07403	5.26241	5.98555	6.30836	9.39262	9.80774	7.77624	8.43961	7.4777	6.98138	6.16396	6.15443	5.68447	5.84636	5.04984	5.24003	0.961817	1.32673	1.23686	1.47168	10.0251
41	9.17499	8.15362	8.16488	8.10993	1.77763	1.64145	1.46852	1.64997	5.87329	5.99366	3.28721	4.45875	4.49471	4.06406	3.84304	3.79486	8.59086	8.05924	7.87642	8.03703	5.89549	4.8249	4.47389	4.81334	5.48695	4.37409	3.98275	5.90892	5.06011	5.25895	5.97586	6.30347	9.35305	9.779	7.75613	8.41006	7.45326	6.97851	6.13409	6.14871	5.68621	5.80865	5.07554	5.2195	0.962448	1.32676	1.23679	1.47029	10.0051
42	9.08311	8.13241	8.15776	8.11726	1.77415	1.63976	1.46923	1.64298	6.11116	5.96544	3.27929	4.42543	4.47984	4.04656	3.85644	3.75977	8.4884	8.04488	7.89334	8.03036	5.93894	4.80053	4.45953	4.79532	5.45536	4.37169	3.95515	5.83652	5.0483	5.25511	5.96359	6.29433	9.31673	9.7481	7.73488	8.37952	7.38928	6.97203	6.11003	6.14171	5.73539	5.75755	5.08219	5.19345	0.963623	1.31984	1.23991	1.46851	9.98079
43	9.2879	8.12422	8.16106	8.11151	1.76468	1.63708	1.4705	1.63307	6.10908	5.98844	3.26301	4.38815	4.46782	4.05734	3.8763	3.71819	8.41242	8.03713	7.92147	8.02089	5.93376	4.77609	4.45196	4.78934	5.41933	4.37036	3.91839	5.76252	5.0408	5.25151	5.96501	6.28748	9.2821	9.72205	7.71745	8.35446	7.33924	6.97332	6.18442	6.1342	5.73642	5.73116	5.07397	5.17098	0.966907	1.31501	1.25201	1.46365	9.93969
44	9.55556	8.14198	8.17373	8.10451	1.76166	1.63432	1.47138	1.62465	5.99295	5.99658	3.24556	4.39053	4.48303	4.05924	3.88011	3.69199	8.35849	8.03349	7.95315	8.01148	5.88314	4.75292	4.43924	4.7815	5.37781	4.36417	3.88772	5.68989	5.03784	5.24682	5.96298	6.28081	9.24738	9.69275	7.72007	8.33326	7.28547	6.97631	6.18408	6.1251	5.67456	5.79063	5.05971	5.15172	0.968194	1.30983	1.25657	1.45878	9.90465
45	9.52412	8.33438	8.2385	8.14265	1.75201	1.63107	1.47194	1.61489	5.90944	6.03028	3.23441	4.40279	4.50775	4.05274	3.86839	3.68646	8.34822	8.01521	7.97635	8.00333	5.79572	4.74412	4.42857	4.77337	5.3311	4.35694	3.85352	5.65011	5.05447	5.24605	5.95885	6.27203	9.18643	9.66887	7.72998	8.31296	7.24227	6.96933	6.13481	6.11734	5.59575	5.86839	5.04559	5.18083	0.969084	1.30476	1.25303	1.45084	9.86024
46	9.41797	8.5025	8.39817	8.25479	1.74551	1.6309	1.47341	1.61177	5.89463	5.97428	3.21474	4.38437	4.50972	4.03877	3.89519	3.69177	8.40848	8.00544	7.97244	7.99371	5.75301	4.74449	4.41853	4.76453	5.27949	4.35559	3.86187	5.77369	5.06179	5.24085	5.95363	6.26331	9.23341	9.64166	7.71094	8.2906	7.22119	6.96224	6.09213	6.1093	5.52129	5.88149	5.04395	5.23855	0.970071	1.29861	1.2502	1.44219	9.81133
47	9.27277	8.51191	8.48934	8.3062	1.74821	1.62993	1.47005	1.61405	5.84066	5.91232	3.1926	4.34824	4.5039	4.00549	3.88905	3.68209	8.41128	8.01832	7.96259	7.9848	5.6884	4.73878	4.41117	4.75589	5.22844	4.43565	3.9515	6.19708	5.05142	5.23293	5.94424	6.25714	9.21324	9.60495	7.68049	8.26263	7.19146	6.96544	6.04644	6.10336	5.45662	5.82518	5.04048	5.256	0.972094	1.29439	1.25006	1.43238	9.76274
48	9.11514	8.46665	8.49374	8.29998	1.76367	1.62881	1.46761	1.61256	5.74872	5.85364	3.16079	4.3109	4.49916	3.97965	3.87194	3.68798	8.36366	8.06324	7.94084	7.99543	5.59188	4.72296	4.40406	4.74123	5.17931	4.71196	3.99327	6.54654	5.03519	5.22543	5.94448	6.24503	8.99919	9.57078	7.6493	8.23607	7.15709	6.95929	6.00256	6.07452	5.37799	5.76942	5.03088	5.25565	0.971308	1.28672	1.24843	1.42117	9.70927
49	9.02841	8.39676	8.47666	8.27831	1.77676	1.63021	1.46594	1.61821	5.67649	5.8057	3.13198	4.27483	4.48823	3.95862	3.83613	3.67954	8.31259	8.07177	7.92081	8.02178	5.50477	4.7023	4.42843	4.73377	5.13671	4.88894	4.03567	6.93561	5.01387	5.22279	5.94436	6.2355	8.73595	9.542	7.62474	8.20736	7.12625	6.96071	5.96709	6.05283	5.30799	5.71346	5.02719	5.23466	0.970562	1.28201	1.24387	1.41048	9.64845
[truncated: 87 more columns]

## Sheet: G2_EDA_response
Time	S01_OT_0	S01_OT_1	S01_CT_0	S01_CT_1	S04_OT_0	S04_OT_1	S04_CT_0	S04_CT_1	S06_OT_0	S06_OT_1	S06_CT_0	S06_CT_1	S08_OT_0	S08_OT_1	S08_CT_0	S08_CT_1	S09_OT_0	S09_OT_1	S09_CT_0	S09_CT_1	S10_OT_0	S10_OT_1	S10_CT_0	S10_CT_1	S101_OT_0	S101_OT_1	S101_CT_0	S101_CT_1	S15_OT_0	S15_OT_1	S15_CT_0	S15_CT_1	S19_OT_0	S19_OT_1	S19_CT_0	S19_CT_1	S20_OT_0	S20_OT_1	S20_CT_0	S20_CT_1	S25_OT_0	S25_OT_1	S25_CT_0	S25_CT_1	S30_OT_0	S30_OT_1	S30_CT_0	S30_CT_1	S32_OT_0
0	4.88077	5.04155	3.66998	4.79994	3.86267	3.82527	3.93054	3.72624	6.92804	7.50645	7.07731	6.59345	4.30838	4.10341	4.05537	4.42957	1.38461	2.12914	4.28753	2.21282	6.55739	6.25544	7.24698	7.02827	5.07764	5.2269	5.18769	4.74944	7.69316	7.07673	7.63414	7.99519	4.81819	4.34259	4.57735	4.80587	4.21375	4.66537	4.62584	4.04449	6.80517	5.73538	5.67935	6.03197	6.46291	6.68188	6.90215	6.62065	6.87787
1	4.89114	5.05326	3.67461	4.77903	3.88793	3.85751	3.93357	3.72104	7.04683	7.51529	7.1153	6.57646	4.26643	4.15528	4.04741	4.48056	1.4163	2.25086	4.66648	2.22117	6.51836	6.40344	7.30725	7.11509	5.25136	5.31987	5.2248	4.72048	7.6486	7.07475	7.63364	7.96922	4.76781	4.33237	4.59255	4.78957	4.26464	4.68214	4.68439	4.08784	6.77375	5.78043	5.7327	6.01529	6.4103	6.71255	6.91103	6.61831	6.95857
2	4.90048	5.05478	3.67771	4.76286	3.91379	3.89769	3.93991	3.71466	7.21245	7.54671	7.12019	6.55295	4.31824	4.16833	4.03561	4.47606	1.46108	2.25991	4.88769	2.26565	6.51719	6.52515	7.38476	7.12228	5.34971	5.369	5.24704	4.74021	7.61609	7.06908	7.63548	7.95297	4.71531	4.31939	4.59546	4.77089	4.2781	4.69382	4.76371	4.1109	6.73566	5.78178	5.85702	5.99496	6.31344	6.69879	6.89317	6.61805	7.02299
3	4.92225	5.05404	3.71355	4.74836	3.93192	3.9259	3.941	3.7043	7.33738	7.6316	7.12675	6.61679	4.39287	4.15711	4.08119	4.5092	1.65384	2.42098	5.20907	2.57248	6.54202	6.57482	7.41883	7.24131	5.40057	5.49473	5.28451	4.89831	7.62812	7.13492	7.63891	7.94619	4.67162	4.30865	4.59809	4.75571	4.28454	4.68885	4.88398	4.11061	6.77986	5.81011	5.93785	5.96256	6.44536	6.75176	6.85287	6.64307	7.07386
4	5.0007	5.06848	3.80087	4.77575	3.9436	3.93612	3.94066	3.69525	7.42672	7.76797	7.20219	6.8198	4.51732	4.21183	4.296	4.66169	1.94636	2.74585	6.01569	2.90606	6.85106	6.71909	7.54337	7.53314	5.49453	5.64471	5.50345	5.10847	7.68421	7.27027	7.65513	7.98221	4.66172	4.32984	4.63229	4.74837	4.34664	4.75309	5.03071	4.14289	6.92524	5.94929	6.03808	6.08459	6.82968	6.9765	6.89194	6.80327	7.12261
5	5.09811	5.11168	3.89224	4.80969	3.94798	3.93873	3.95049	3.69228	7.51087	7.9079	7.31706	6.96542	4.59129	4.34043	4.53661	4.7408	2.19397	2.98928	6.5548	3.09857	7.03897	6.85065	7.68995	7.60939	5.47456	5.62378	5.54792	5.1704	7.84682	7.42683	7.73384	8.0767	4.80246	4.39458	4.7084	4.74291	4.46646	4.91836	5.17343	4.31253	7.10626	6.00378	6.09699	6.15759	6.98406	7.04522	7.15368	7.10064	7.16473
6	5.15523	5.14094	3.99574	4.82786	3.95248	3.94893	3.97031	3.69987	7.54866	7.99603	7.36856	7.01133	4.60168	4.35554	4.61822	4.74318	2.48634	3.24795	6.78073	3.14235	7.07264	6.8563	7.78513	7.62804	5.465	5.53101	5.48711	5.19962	8.02766	7.54077	7.85063	8.16067	5.03168	4.46304	4.77266	4.72911	4.55364	5.09386	5.24537	4.53435	7.14692	6.04941	6.10528	6.15129	7.01314	7.02606	7.29238	7.30814	7.17515
7	5.17821	5.15928	4.06755	4.82962	3.94909	3.94903	3.98692	3.7033	7.5253	8.01936	7.34309	7.00424	4.5742	4.3746	4.61993	4.7058	2.72031	3.55563	6.97391	3.18021	7.05806	6.84703	7.85532	7.6619	5.44379	5.4218	5.48528	5.18137	8.12807	7.63943	7.92418	8.2024	5.16819	4.49995	4.81134	4.71353	4.61031	5.19601	5.24224	4.69155	7.14322	6.07898	6.08505	6.11378	7.02951	6.9917	7.29504	7.40562	7.15817
8	5.18014	5.16646	4.13521	4.82132	3.93148	3.94359	3.99273	3.70994	7.46421	8.00043	7.30846	6.98723	4.58032	4.39455	4.62308	4.68092	2.80337	3.77992	6.87726	3.1821	7.06128	6.87275	7.87383	7.63837	5.49772	5.32253	5.47276	5.10776	8.18769	7.73728	7.96117	8.21892	5.25594	4.51589	4.82981	4.6926	4.66034	5.25355	5.21298	4.7965	7.17253	6.07129	6.07586	6.07195	7.07563	6.92971	7.27436	7.41389	7.14008
9	5.18583	5.17309	4.20313	4.8082	3.90923	3.93293	3.99163	3.70766	7.38048	7.94902	7.22996	6.94056	4.56624	4.36952	4.60005	4.63847	2.86445	3.88164	6.6293	3.15228	7.09654	6.92146	7.96736	7.59926	5.53969	5.27664	5.44431	5.05243	8.25595	7.82826	7.97087	8.21212	5.3412	4.52482	4.83561	4.66493	4.72488	5.26666	5.16264	4.86517	7.26398	6.05718	6.0691	6.03934	7.13092	6.8228	7.2481	7.36964	7.11618
10	5.19082	5.17711	4.24783	4.79627	3.88866	3.91217	3.97629	3.70634	7.32017	7.88364	7.11537	6.85361	4.53837	4.3466	4.54932	4.59727	2.96496	3.84737	6.399	3.11424	7.12385	6.8866	8.00288	7.52098	5.64536	5.38115	5.5227	5.03564	8.3352	7.91758	7.98424	8.20605	5.41073	4.52794	4.82651	4.63985	4.77837	5.26255	5.07441	4.88335	7.32649	6.0916	6.02826	6.00044	7.15972	6.75306	7.19781	7.28179	7.08788
11	5.196	5.17424	4.28495	4.78524	3.8856	3.89342	3.96008	3.71044	7.28644	7.80942	7.13024	6.76098	4.58924	4.37113	4.50066	4.56145	2.99939	3.81847	6.22699	3.07727	7.15205	6.7754	7.96686	7.39383	5.8932	5.41389	5.50474	5.00114	8.4374	7.99299	8.01966	8.19968	5.47624	4.52461	4.81148	4.6138	4.80857	5.23166	4.97636	4.87246	7.42418	6.122	5.99035	5.95189	7.14577	6.7825	7.11759	7.16684	7.06927
12	5.19969	5.16872	4.31226	4.77051	3.88521	3.87603	3.94184	3.70874	7.2426	7.72763	7.2298	6.67658	4.5758	4.39163	4.44344	4.50486	3.1286	3.82254	6.07621	3.04592	7.15825	6.62962	7.83583	7.24574	6.02504	5.35874	5.45101	4.95481	8.54952	8.06441	8.07076	8.19367	5.52651	4.52752	4.78847	4.5886	4.80721	5.19129	4.85364	4.8356	7.56379	6.14532	5.97825	5.9039	7.05812	6.79833	7.02736	7.06009	7.05099
13	5.19834	5.17328	4.33159	4.75333	3.88512	3.85651	3.91607	3.7121	7.19009	7.65218	7.25976	6.61747	4.57653	4.38589	4.38418	4.44502	3.36347	3.81249	5.98858	3.03511	7.24778	6.46638	7.67299	7.10238	6.14688	5.27616	5.37613	4.90774	8.63152	8.12695	8.09978	8.18278	5.55806	4.5264	4.76088	4.56499	4.78738	5.13648	4.73275	4.77868	7.62307	6.25795	5.97375	5.86186	6.95148	6.78441	6.93945	6.96607	7.02836
14	5.20778	5.20714	4.34116	4.74388	3.88077	3.84392	3.89546	3.71725	7.14033	7.58333	7.23483	6.56943	4.6257	4.3673	4.32777	4.3921	3.79375	4.33053	5.94117	3.00789	7.32493	6.50901	7.52419	6.97744	6.32206	5.34937	5.30315	4.86688	8.70156	8.18961	8.11517	8.17782	5.57621	4.52616	4.72905	4.54485	4.75761	5.09039	4.61719	4.71804	7.624	6.3716	5.95173	5.8231	7.23824	6.87127	6.85402	6.88554	7.10563
15	5.26769	5.26054	4.33866	4.73018	3.88233	3.84238	3.87402	3.71566	7.17465	7.5734	7.17947	6.52289	4.69972	4.41612	4.27029	4.34331	4.33598	4.8876	5.86395	2.97677	7.55228	6.97559	7.40087	6.8841	6.41659	5.54192	5.26412	4.83882	8.81312	8.23771	8.12115	8.16684	5.66415	4.57772	4.69955	4.52381	4.79709	5.14158	4.51879	4.6495	7.84365	6.56666	5.92559	5.79619	7.68015	7.07945	6.7829	6.81778	7.29588
16	5.34379	5.30777	4.34058	4.72372	3.90648	3.85445	3.85604	3.72179	7.29054	7.70409	7.10405	6.48994	4.69119	4.51067	4.22155	4.30183	4.54114	5.02921	5.78011	2.93786	7.83525	7.29118	7.30559	6.81286	6.38892	5.57978	5.27104	4.86304	9.01232	8.30617	8.121	8.15718	6.04244	4.6751	4.66805	4.50568	4.88244	5.23677	4.42298	4.5854	8.15309	6.69553	5.92637	5.78951	7.80747	7.1541	6.72484	6.76201	7.42022
17	5.39586	5.33698	4.33332	4.71764	3.92853	3.86968	3.84213	3.7232	7.37048	7.8475	7.02487	6.45763	4.6306	4.50248	4.17871	4.26766	4.59126	4.95681	5.70382	2.88593	7.94434	7.37223	7.22007	6.7655	6.37285	5.53842	5.31774	4.87126	9.17728	8.36912	8.11566	8.14255	6.35422	4.73999	4.64321	4.48756	4.9181	5.30487	4.33511	4.52777	8.21949	6.75704	5.93166	5.78729	7.78345	7.13513	6.67502	6.71426	7.48206
18	5.42147	5.35725	4.33559	4.71639	3.92626	3.87654	3.82731	3.71912	7.38449	7.91641	7.0026	6.43517	4.56743	4.45696	4.14065	4.24331	4.54919	4.82985	5.63696	2.84387	7.94148	7.35259	7.14505	6.73606	6.2399	5.49648	5.36022	4.85364	9.25258	8.42024	8.10504	8.12527	6.47023	4.75277	4.61953	4.47252	4.93694	5.33671	4.25749	4.47326	8.2077	6.77098	5.92355	5.77812	7.69875	7.07097	6.64514	6.67451	7.50224
19	5.42713	5.36644	4.33436	4.71248	3.91507	3.87381	3.81903	3.71608	7.36467	7.92095	7.0683	6.42029	4.52598	4.39491	4.11563	4.24031	4.4783	4.72303	5.59761	2.80046	7.92299	7.2886	7.10743	6.71025	6.24666	5.51218	5.45441	4.81683	9.28672	8.46011	8.09095	8.11384	6.51708	4.74449	4.59234	4.46188	4.93838	5.34911	4.19267	4.43044	8.18192	6.76544	5.94738	5.76789	7.52334	6.96123	6.61595	6.63967	7.49856
20	5.42497	5.36845	4.33107	4.7123	3.88926	3.87036	3.81497	3.7059	7.32221	7.89678	7.13734	6.40657	4.5047	4.32717	4.10491	4.24263	4.411	4.66651	5.57724	2.75673	7.88848	7.16359	7.13437	6.68436	6.28362	5.43637	5.4556	4.7903	9.30636	8.48933	8.07835	8.09542	6.53785	4.71245	4.56758	4.45204	4.92772	5.34742	4.12481	4.38632	8.14328	6.72707	6.00223	5.75976	7.32029	6.84606	6.58859	6.60931	7.48478
21	5.42364	5.36084	4.33518	4.70917	3.87381	3.85482	3.81282	3.70119	7.26708	7.85879	7.16076	6.39656	4.49565	4.26597	4.10123	4.23303	4.36383	4.61703	5.5385	2.71718	7.77324	7.0249	7.13713	6.66426	6.28653	5.33711	5.42315	4.75917	9.31966	8.49862	8.07307	8.07295	6.54336	4.67287	4.54841	4.44281	4.89429	5.33687	4.05993	4.35356	8.09569	6.66353	6.02942	5.7539	7.19377	6.75552	6.5593	6.58365	7.45491
22	5.41271	5.3493	4.32707	4.70865	3.85993	3.83926	3.80985	3.69378	7.19598	7.80215	7.18566	6.38347	4.45517	4.25859	4.09486	4.21808	4.33211	4.55294	5.48754	2.67398	7.62482	7.05125	7.11751	6.65244	6.26761	5.22516	5.43629	4.74279	9.32198	8.49916	8.0625	8.06589	6.52194	4.63409	4.53259	4.43486	4.84707	5.30005	3.99498	4.31867	8.0483	6.59971	6.02766	5.74912	7.14306	6.68118	6.54546	6.55823	7.41529
23	5.40186	5.34204	4.32517	4.70938	3.8451	3.82848	3.8131	3.68748	7.12318	7.71622	7.20737	6.3738	4.42898	4.25643	4.10615	4.20184	4.31332	4.47199	5.572	2.62806	7.51258	7.11286	7.12129	6.72385	6.26083	5.11885	5.41243	4.79211	9.30088	8.48983	8.05038	8.04865	6.48926	4.59558	4.51925	4.42735	4.7963	5.25236	3.94147	4.28869	7.96736	6.6336	6.04029	5.75106	7.06934	6.61348	6.53934	6.53867	7.37134
24	5.38848	5.32834	4.32128	4.7088	3.83111	3.81558	3.81335	3.67995	7.0584	7.62936	7.1871	6.3654	4.39573	4.22377	4.11759	4.18573	4.28638	4.38431	5.86192	2.58426	7.38415	7.08065	7.12207	6.80305	6.19115	5.23268	5.38752	4.81327	9.2605	8.46374	8.04003	8.02664	6.44397	4.55737	4.52059	4.42034	4.73807	5.19528	3.88355	4.26025	7.92665	6.74004	6.06237	5.80177	6.98077	6.55676	6.52495	6.51852	7.33249
25	5.37599	5.31082	4.31894	4.71537	3.81884	3.80589	3.81253	3.67319	6.99698	7.55323	7.14473	6.37255	4.36718	4.18447	4.10986	4.17132	4.23969	4.29993	5.92923	2.55428	7.23852	6.99193	7.09689	6.82762	6.03489	5.32075	5.36687	4.80174	9.2129	8.4417	8.01993	8.01091	6.40316	4.51938	4.5277	4.4117	4.68167	5.13892	3.83879	4.22659	8.13666	6.7547	6.06001	5.83559	6.89351	6.50841	6.50287	6.50183	7.30059
26	5.36357	5.29844	4.31346	4.71744	3.80833	3.79569	3.81155	3.66629	6.95345	7.48467	7.09714	6.38712	4.35919	4.14629	4.10342	4.17519	4.18352	4.20645	5.81878	2.51585	7.12734	6.86425	7.14949	6.82684	5.94738	5.25601	5.32292	4.78524	9.16779	8.40854	8.01562	7.99516	6.35274	4.48608	4.53692	4.40388	4.63422	5.08543	3.79415	4.2049	8.25745	6.72093	6.04198	5.84302	6.79568	6.45949	6.4793	6.48946	7.27079
27	5.34563	5.28318	4.31285	4.72204	3.80568	3.79105	3.80506	3.66196	6.91169	7.42994	7.07884	6.39381	4.35921	4.11319	4.10375	4.24284	4.13578	4.11558	5.66563	2.47077	7.14017	6.71838	7.22604	6.81851	5.8435	5.16314	5.40626	4.76285	9.10847	8.38279	8.00557	7.98709	6.31348	4.44933	4.53191	4.39952	4.58722	5.04293	3.74798	4.18088	8.19852	6.6823	6.02658	5.83521	6.7192	6.40967	6.45449	6.48737	7.24889
28	5.3327	5.2672	4.31618	4.72603	3.80463	3.78867	3.80567	3.65909	6.88261	7.39514	7.16403	6.39381	4.43762	4.08625	4.10361	4.27767	4.09674	4.02738	5.57138	2.42293	7.12817	6.58474	7.22908	6.799	5.72113	5.09063	5.49794	4.75991	9.05674	8.35961	7.98939	7.98099	6.27801	4.42261	4.52487	4.39404	4.54767	4.99882	3.70652	4.15177	8.10814	6.6455	6.01645	5.82805	6.66653	6.36184	6.42954	6.50055	7.24986
29	5.31559	5.25585	4.32634	4.72485	3.804	3.78959	3.80456	3.65899	6.90977	7.36771	7.25006	6.38865	4.48315	4.06612	4.10265	4.26749	4.05108	3.93926	5.49518	2.37973	7.08394	6.47983	7.19373	6.76726	5.81802	5.0747	5.47504	4.91065	9.0171	8.33971	7.98257	7.97746	6.24719	4.39606	4.52084	4.38516	4.50898	4.96183	3.67182	4.12534	8.00469	6.60794	6.00891	5.81734	6.61694	6.33287	6.41018	6.50057	7.26056
30	5.30594	5.24028	4.34604	4.72405	3.80114	3.79043	3.79952	3.65908	7.03144	7.34416	7.27576	6.38236	4.46466	4.04989	4.09777	4.24431	3.97977	3.8547	5.44274	2.3412	7.13844	6.39293	7.14817	6.74382	6.04324	5.1312	5.4256	5.02954	8.98607	8.32689	7.98694	7.97433	6.21042	4.37448	4.51276	4.38655	4.47269	4.93669	3.64554	4.11458	7.89266	6.6882	5.99745	5.80861	6.55925	6.36908	6.39227	6.49346	7.26117
31	5.29351	5.23183	4.36513	4.72696	3.79412	3.78978	3.79534	3.65887	7.15206	7.33354	7.29059	6.37874	4.43761	4.03615	4.09307	4.21575	3.91599	3.77201	5.5209	2.29691	7.16999	6.36589	7.12453	6.71948	6.05414	5.12828	5.34968	5.03798	8.95941	8.32101	8.0016	7.97469	6.17145	4.34977	4.50443	4.38472	4.44254	4.90884	3.62018	4.11213	7.77917	6.84814	5.98699	5.79713	6.52185	6.39862	6.37484	6.48511	7.2662
32	5.28265	5.22325	4.37648	4.725	3.78457	3.78885	3.79058	3.66488	7.24712	7.32378	7.29216	6.3822	4.43636	4.02551	4.0863	4.1841	3.84322	3.68963	5.56681	2.24983	7.12086	6.42547	7.0942	6.69438	6.06597	5.13765	5.28986	5.01335	8.93033	8.31902	8.0119	7.97917	6.12219	4.33215	4.49644	4.38434	4.41558	4.88337	3.59986	4.10508	7.84757	6.8711	5.98284	5.78757	6.49446	6.4031	6.35909	6.47392	7.28379
33	5.28134	5.21352	4.38709	4.72434	3.77351	3.78514	3.78914	3.66823	7.31699	7.30963	7.30211	6.39712	4.46438	4.0181	4.07319	4.15956	3.77385	3.60558	5.48699	2.21095	7.07295	6.46915	7.04777	6.6704	5.98123	5.23872	5.31876	4.97876	8.89667	8.32355	8.01638	7.97302	6.07472	4.31021	4.48973	4.38834	4.38163	4.86124	3.57553	4.09223	8.08929	6.83133	5.98928	5.78261	6.45488	6.41188	6.34522	6.46192	7.2872
34	5.27007	5.20962	4.39806	4.72619	3.7607	3.78266	3.78572	3.67461	7.37933	7.30339	7.43663	6.41639	4.47382	4.03807	4.06251	4.13416	3.70558	3.52696	5.38179	2.17099	7.06056	6.45575	7.0055	6.64572	5.86382	5.24887	5.36691	4.96669	8.86063	8.32596	8.01692	7.96553	6.02124	4.29857	4.48902	4.39121	4.35188	4.84762	3.55513	4.07682	8.08028	6.787	6.02783	5.77863	6.41736	6.40332	6.3323	6.45269	7.27946
35	5.2645	5.20648	4.39937	4.71835	3.75068	3.77482	3.78071	3.68061	7.42072	7.28817	7.56532	6.44727	4.4573	4.0669	4.04963	4.1279	3.63122	3.45044	5.32697	2.12946	7.01253	6.41464	6.95587	6.62385	5.77516	5.21276	5.36513	4.94201	8.83166	8.32839	8.00237	7.9529	5.97466	4.28141	4.48977	4.39579	4.32498	4.83005	3.55665	4.06051	7.97221	6.78221	6.04686	5.77829	6.45272	6.37296	6.32541	6.44327	7.2636
36	5.26025	5.20122	4.40714	4.71132	3.75061	3.77109	3.76783	3.68704	7.41343	7.2805	7.59174	6.48421	4.49649	4.10412	4.03618	4.12198	3.55559	3.37632	5.26821	2.08638	6.9956	6.35	6.90651	6.63073	5.67465	5.14812	5.3265	4.91549	8.79957	8.3369	7.99374	7.93571	5.92437	4.27146	4.48791	4.39397	4.29967	4.81291	3.57129	4.04394	7.86434	6.7664	6.04497	5.77642	6.55826	6.34789	6.31637	6.43539	7.25411
37	5.25513	5.20119	4.41643	4.71665	3.75496	3.76571	3.76279	3.69618	7.38748	7.27471	7.56023	6.5043	4.53519	4.1066	4.02428	4.115	3.4882	3.30035	5.18525	2.04734	7.10479	6.28845	6.8813	6.64253	5.60779	5.13445	5.32026	4.90044	8.78452	8.3528	7.98389	7.92486	5.87618	4.2682	4.489	4.39546	4.27354	4.79982	3.5854	4.02702	7.75959	6.70828	6.04226	5.77458	6.59941	6.32162	6.3092	6.42651	7.25504
38	5.24963	5.19934	4.41957	4.7125	3.76624	3.75691	3.75347	3.69783	7.34569	7.27133	7.51349	6.51456	4.53994	4.0803	4.02002	4.10391	3.43235	3.23454	5.09632	2.00782	7.1191	6.27794	6.90263	6.64789	5.58816	5.20963	5.31139	4.88737	8.78995	8.35724	7.97368	7.91339	5.83471	4.26355	4.48575	4.39791	4.25064	4.79031	3.58986	4.01062	7.6802	6.64327	6.04046	5.77314	6.65646	6.29382	6.29754	6.41939	7.2734
39	5.25239	5.19861	4.4232	4.71196	3.77729	3.74731	3.74801	3.70125	7.30279	7.27804	7.44049	6.5309	4.51689	4.04301	4.01999	4.09973	3.37109	3.17621	5.08357	1.9657	7.0763	6.32717	6.99044	6.68203	5.68482	5.22906	5.2662	4.8711	8.79792	8.35016	7.96376	7.89822	5.79649	4.25961	4.48729	4.39765	4.23304	4.77617	3.59095	3.99441	7.69866	6.60882	6.03427	5.77199	6.66973	6.26939	6.29139	6.4128	7.31215
40	5.24341	5.19655	4.42148	4.7102	3.78782	3.74531	3.74012	3.70515	7.25478	7.27464	7.3984	6.53914	4.46871	4.03855	4.01294	4.10427	3.30735	3.1138	5.11532	1.91874	7.13332	6.33947	7.04207	6.70976	5.77218	5.19627	5.24901	4.88841	8.80465	8.32468	7.94179	7.88333	5.75279	4.25546	4.48309	4.39203	4.22019	4.76112	3.58922	3.97762	7.70843	6.60738	6.03156	5.77384	6.63688	6.25039	6.28321	6.40936	7.3469
41	5.23963	5.19321	4.424	4.71046	3.79095	3.74127	3.72984	3.70263	7.21156	7.27593	7.38092	6.53583	4.40703	4.07737	4.00004	4.09539	3.24313	3.05298	5.05826	1.87586	7.19561	6.32386	7.17503	6.70559	5.68891	5.15606	5.34936	4.92303	8.7902	8.29606	7.92677	7.87761	5.71674	4.25229	4.47757	4.38789	4.20506	4.75346	3.58683	3.96441	7.67067	6.58765	6.08806	5.78184	6.62059	6.23346	6.27978	6.40461	7.34972
42	5.23514	5.18714	4.42181	4.70963	3.78904	3.73836	3.72322	3.69953	7.16934	7.27343	7.34786	6.51948	4.38365	4.1685	3.98987	4.08302	3.17933	2.99641	4.96864	1.83481	7.15956	6.34609	7.3332	6.69149	5.65402	5.19529	5.3706	4.95364	8.7604	8.25596	7.91141	7.87259	5.68593	4.25179	4.47376	4.38394	4.18611	4.73883	3.5767	3.94862	7.61555	6.54737	6.13923	5.80988	6.66341	6.21452	6.27246	6.40043	7.33512
43	5.23336	5.18666	4.42718	4.71078	3.78504	3.73601	3.71741	3.6972	7.14349	7.2705	7.30721	6.50611	4.4228	4.19567	3.98121	4.04834	3.12315	2.94333	4.8848	1.79712	7.16009	6.3865	7.36645	6.67466	5.76049	5.22218	5.36167	4.98841	8.73136	8.22318	7.88979	7.86273	5.65691	4.25055	4.46772	4.37864	4.17	4.72715	3.57121	3.93541	7.56267	6.52383	6.14203	5.82408	6.79134	6.1972	6.26588	6.39658	7.32441
44	5.22802	5.18884	4.43232	4.71749	3.77936	3.72786	3.71633	3.69616	7.12485	7.26805	7.34815	6.49575	4.46706	4.18688	3.9694	4.04018	3.06205	2.88806	4.8221	1.76297	7.16924	6.37288	7.3726	6.66423	5.69267	5.17656	5.45014	5.00293	8.70359	8.19374	7.87294	7.85192	5.62568	4.25123	4.46107	4.38924	4.14836	4.71365	3.56129	3.92162	7.50815	6.57251	6.12709	5.82767	6.85192	6.17913	6.25999	6.39377	7.30655
45	5.22178	5.19215	4.48284	4.72375	3.76676	3.71758	3.71365	3.68953	7.11312	7.2678	7.45942	6.48837	4.41701	4.11603	3.95964	4.03536	3.00465	2.83172	4.77618	1.7298	7.08145	6.3736	7.54725	6.78408	5.62851	5.10572	5.43995	5.00484	8.66101	8.15978	7.85634	7.84323	5.59795	4.25704	4.45439	4.40236	4.13269	4.70046	3.55061	3.90312	7.43765	6.60995	6.11916	5.82669	6.86861	6.16335	6.25662	6.38901	7.28133
46	5.22111	5.19221	4.54513	4.73843	3.74739	3.70985	3.71729	3.68267	7.10646	7.26395	7.53513	6.47638	4.35568	4.10725	3.94766	4.03101	2.94323	2.77829	4.72847	1.73746	6.96676	6.41467	7.61283	6.9316	5.59602	5.04463	5.37576	5.0061	8.60639	8.12601	7.84152	7.83519	5.60164	4.2571	4.44864	4.42337	4.11051	4.68856	3.54215	3.89195	7.44913	6.58567	6.11482	5.83012	6.88157	6.14951	6.24974	6.38719	7.25242
47	5.22719	5.20047	4.58177	4.75553	3.7264	3.7012	3.72876	3.67825	7.09209	7.26451	7.56183	6.46614	4.28968	4.08556	3.94685	4.02242	2.88257	2.72669	4.66817	1.99177	6.90641	6.40336	7.53758	6.97773	5.46027	4.97761	5.30217	4.9957	8.54697	8.08983	7.84487	7.82194	5.64817	4.26315	4.44773	4.46129	4.09698	4.67943	3.52693	3.87606	7.43636	6.54537	6.0933	5.8336	6.83114	6.13757	6.24571	6.38949	7.22051
48	5.23531	5.19686	4.59295	4.76677	3.7085	3.68953	3.75409	3.67392	7.07289	7.2584	7.54518	6.45681	4.24135	4.08596	3.95901	4.01843	2.8212	2.67994	4.62353	2.45813	6.97165	6.3532	7.37646	6.96544	5.27937	4.93108	5.24137	4.9843	8.48223	8.05201	7.84006	7.81428	5.68668	4.26823	4.44867	4.50921	4.07556	4.67487	3.51172	3.86587	7.35822	6.50412	6.07663	5.83424	6.75773	6.12373	6.24451	6.38937	7.19113
49	5.2413	5.19768	4.58879	4.77507	3.69295	3.68163	3.76756	3.66413	7.05638	7.25417	7.4902	6.45335	4.24594	4.08024	3.98396	4.01346	2.75479	2.62865	4.62079	2.79591	6.98697	6.33459	7.22279	6.96481	5.16976	4.911	5.18785	4.96618	8.45116	8.02086	7.84293	7.81475	5.70521	4.26874	4.45205	4.55519	4.05687	4.66244	3.49624	3.85179	7.27254	6.47699	6.05681	5.86533	6.73388	6.12243	6.24078	6.39001	7.1776
[truncated: 87 more columns]

## Sheet: G3_EDA_response
Time	S03_OT_0	S03_OT_1	S03_CT_0	S03_CT_1	S05_OT_0	S05_OT_1	S05_CT_0	S05_CT_1	S11_OT_0	S11_OT_1	S11_CT_0	S11_CT_1	S13_OT_0	S13_OT_1	S13_CT_0	S13_CT_1	S17_OT_0	S17_OT_1	S17_CT_0	S17_CT_1	S18_OT_0	S18_OT_1	S18_CT_0	S18_CT_1	S21_OT_0	S21_OT_1	S21_CT_0	S21_CT_1	S24_OT_0	S24_OT_1	S24_CT_0	S24_CT_1	S28_OT_0	S28_OT_1	S28_CT_0	S28_CT_1	S29_OT_0	S29_OT_1	S29_CT_0	S29_CT_1	S31_OT_0	S31_OT_1	S31_CT_0	S31_CT_1	S43_OT_0	S43_OT_1	S43_CT_0	S43_CT_1	S44_OT_0
0	4.74707	5.28144	5.38123	5.29049	5.59462	6.09519	6.07734	6.51776	4.13977	2.3157	1.42425	2.76417	6.25193	6.49912	5.25388	5.54797	3.69245	4.94781	4.35403	4.45661	8.25099	6.35258	6.62625	6.53302	6.28183	5.99241	6.41726	6.67091	6.18072	6.72894	5.59072	6.61225	5.43661	5.98937	6.26595	5.49287	4.39261	4.85395	4.6782	4.55522	4.58346	4.66606	4.67456	4.74335	1.90621	2.85572	3.89803	2.9206	4.32839
1	4.72549	5.33711	5.338	5.33979	5.58754	6.0836	6.14191	6.58029	4.19703	2.33689	1.44251	2.77543	6.26543	6.36642	5.27979	5.80644	3.69593	4.96333	4.38736	4.61495	8.27708	6.4267	6.60623	6.504	6.24006	5.97194	6.37761	6.68818	6.17127	6.71252	5.72825	6.48356	5.54124	5.96745	6.20838	5.64111	4.37285	4.90902	4.67454	4.54571	4.63251	4.66917	4.75032	4.7783	1.91487	2.94204	3.90015	2.90749	4.3232
2	4.80016	5.32977	5.37752	5.39507	5.58492	6.0616	6.16398	6.60712	4.22706	2.3567	1.45253	2.7818	6.2413	6.23581	5.33261	5.95621	3.70996	5.01935	4.42869	4.77283	8.33045	6.44488	6.66406	6.55189	6.16657	5.99375	6.36987	6.71867	6.15789	6.70453	5.77924	6.40933	5.59127	5.91602	6.16283	5.83787	4.35509	4.93227	4.67758	4.53964	4.66766	4.66384	4.79416	4.79197	1.91889	2.98988	3.93086	2.89488	4.32078
3	4.93145	5.31908	5.52584	5.49903	5.60465	6.04833	6.17726	6.60441	4.29428	2.3731	1.46741	2.78702	6.31214	6.12761	5.71232	5.97655	3.80053	5.11008	4.51231	4.89599	8.44955	6.51714	6.8061	6.83082	6.16226	5.99204	6.39693	6.72953	6.14695	6.7417	5.86697	6.4302	5.70598	5.93063	6.3446	5.92617	4.34065	4.93271	4.77447	4.57127	4.69064	4.66256	4.78825	4.78513	1.97717	3.14093	4.11621	2.98982	4.31825
4	5.10495	5.51477	5.67668	5.61931	5.88162	6.0959	6.22965	6.6027	4.46852	2.42089	1.49194	2.8058	6.67942	6.20857	6.48657	6.09276	4.2128	5.32285	4.78738	5.06431	8.72589	6.82664	7.09901	7.19728	6.42673	6.08739	6.46295	6.81717	6.27528	6.87642	6.2081	6.67684	5.95654	6.27285	6.61898	6.02836	4.3933	4.98424	4.93711	4.6926	4.74458	4.73422	4.78796	4.79715	2.06088	3.31204	4.31641	3.13752	4.31671
5	5.24814	5.71573	5.79322	5.69	6.48227	6.4865	6.58296	6.62222	4.6434	2.51078	1.53252	2.85758	6.9832	6.45178	6.92616	6.31855	4.74798	5.52466	5.20893	5.32599	8.95852	7.04854	7.4081	7.42151	6.6326	6.31499	6.5489	6.91571	6.40301	7.04401	6.29859	6.69679	6.18067	6.65407	6.73715	6.12731	4.5449	5.06445	5.07292	4.8139	4.86934	4.89904	4.89338	4.83738	2.1256	3.32657	4.31586	3.19323	4.32059
6	5.38004	5.81275	5.86291	5.70514	6.89335	6.94287	7.00796	6.76047	4.79477	2.60387	1.58183	2.91145	7.01104	6.56913	6.97533	6.41756	5.02422	5.60898	5.5246	5.53978	9.12151	7.14355	7.60708	7.47194	6.68149	6.45897	6.59231	6.94948	6.36556	7.12394	6.38518	6.53709	6.29913	6.84331	6.7687	6.1475	4.6625	5.1147	5.21655	4.87226	4.98735	5.04249	4.98889	4.84939	2.18738	3.26854	4.37492	3.20945	4.32311
7	5.59455	5.84731	5.89589	5.69933	7.02445	7.17731	7.25622	6.92865	4.94319	2.7001	1.62984	2.96158	6.9065	6.55927	7.08263	6.41457	5.16987	5.61519	5.68715	5.6446	9.19461	7.15429	7.74449	7.45035	6.66764	6.48714	6.59777	6.94003	6.29395	7.03809	6.36228	6.43907	6.34891	6.91477	6.78278	6.12361	4.72112	5.14047	5.37597	4.90485	5.04316	5.12647	5.01351	4.82586	2.23912	3.24341	4.43315	3.25912	4.32201
8	5.91649	5.82949	5.92732	5.66127	7.02903	7.25416	7.35336	7.03089	5.0751	2.78845	1.68013	3.00516	6.78993	6.49204	7.28961	6.38562	5.24268	5.61126	5.75463	5.65305	9.23577	7.14226	7.80299	7.38675	6.62847	6.46957	6.57609	6.90074	6.26707	6.9513	6.1938	6.39359	6.35074	6.92491	6.79559	6.07078	4.75644	5.14989	5.5139	4.93598	5.04572	5.1522	4.99465	4.79056	2.26533	3.26618	4.46144	3.28489	4.32037
9	6.17442	5.77573	5.92357	5.60389	6.97649	7.24621	7.35962	7.07441	5.16631	2.88446	1.7372	3.0463	6.6753	6.43179	7.53408	6.34747	5.25456	5.60385	5.74718	5.61965	9.47585	7.11096	7.83363	7.30058	6.57273	6.42937	6.53947	6.84841	6.26317	6.89001	6.08589	6.34862	6.31776	6.91211	6.79984	5.99847	4.80014	5.15009	5.59802	4.97346	5.01709	5.14185	4.96981	4.74864	2.26338	3.27476	4.43267	3.27144	4.31786
10	6.36692	5.72385	5.88984	5.53654	6.90535	7.20173	7.3233	7.08618	5.21944	2.95788	1.79937	3.07417	6.56816	6.39037	7.82939	6.2838	5.27576	5.56455	5.69093	5.5572	9.5955	7.06111	7.83803	7.21615	6.52428	6.37316	6.50787	6.79114	6.23276	6.84684	5.98636	6.32628	6.27696	6.88675	6.77174	5.90235	4.86003	5.14317	5.63749	4.99993	4.97365	5.12325	4.96095	4.70061	2.31067	3.26931	4.34529	3.2593	4.314
11	6.51708	5.68889	5.82983	5.48612	6.83882	7.13495	7.25741	7.07629	5.23461	3.01765	1.85765	3.09323	6.45369	6.31734	8.0204	6.2337	5.28446	5.50656	5.61781	5.50167	9.62368	6.99489	7.79415	7.14425	6.53864	6.30677	6.48023	6.78667	6.2044	6.8164	6.02128	6.29172	6.31522	6.83831	6.73582	5.78885	4.91362	5.13263	5.69003	4.99779	4.92488	5.1199	4.96169	4.65463	2.39894	3.279	4.29616	3.24588	4.31046
12	6.57597	5.72485	5.77278	5.4466	6.75333	7.06029	7.18479	7.05075	5.2174	3.05847	1.9003	3.1096	6.34012	6.21423	8.08988	6.18156	5.22931	5.4271	5.53622	5.43365	9.65675	6.92903	7.7373	7.08934	6.51408	6.22831	6.43833	6.82863	6.20353	6.79483	6.05558	6.25604	6.36218	6.88536	6.67853	5.68538	4.94458	5.11763	5.71648	4.98589	4.87289	5.11218	4.96189	4.60232	2.43216	3.383	4.29196	3.23882	4.30722
13	6.5598	5.79635	5.73699	5.41793	6.64016	6.96385	7.10522	7.0096	5.18254	3.08853	1.94083	3.12171	6.23482	6.11738	8.09028	6.10725	5.13085	5.32865	5.45382	5.34815	9.55095	6.87984	7.68936	7.1335	6.44529	6.16266	6.40335	6.82847	6.19031	6.77112	5.96354	6.22618	6.373	6.95229	6.58791	5.59169	4.98424	5.09462	5.69607	4.96837	4.81743	5.08086	4.9675	4.548	2.46912	3.4569	4.27297	3.23077	4.30498
14	6.75121	5.9118	5.70921	5.38991	6.54526	6.86047	7.00773	6.96711	5.17394	3.11732	1.98055	3.1293	6.22281	6.05852	8.00666	6.02844	5.09323	5.24097	5.36194	5.25444	9.51022	7.00542	7.7096	7.258	6.38261	6.12975	6.34592	6.79586	6.19282	6.81976	5.87501	6.19802	6.39944	6.98593	6.49764	5.51662	5.07256	5.0758	5.66921	4.97719	4.77193	5.06142	4.9712	4.50294	2.60143	3.6095	4.25581	3.2398	4.29987
15	7.07408	6.11508	5.69	5.36915	6.76704	6.96019	6.89311	6.92212	5.38595	3.22547	2.01692	3.12868	6.67208	6.30769	7.89713	5.95516	5.28221	5.34149	5.25945	5.16031	9.82088	7.28157	7.73816	7.30308	6.52288	6.26365	6.31264	6.74755	6.24491	7.05345	5.81037	6.17153	6.54772	7.01907	6.40249	5.45764	5.182	5.11206	5.64583	5.00342	4.81873	5.10197	4.97667	4.49109	2.7263	3.81092	4.25023	3.22997	4.29409
16	7.2089	6.16002	5.67908	5.34357	7.11379	7.30513	6.77261	6.8647	5.72259	3.38652	2.04607	3.12245	7.2127	6.71051	8.06427	5.88922	5.47711	5.51365	5.16304	5.08326	9.75676	7.47951	7.74267	7.29449	6.79446	6.42176	6.24934	6.70165	6.22569	7.09191	5.7642	6.14663	6.6558	7.0289	6.30387	5.40679	5.26136	5.17737	5.59046	5.00707	4.92805	5.16197	4.9904	4.50055	2.80026	3.95028	4.22614	3.21023	4.29248
17	7.21898	6.10931	5.68263	5.31948	7.24291	7.46624	6.65219	6.80284	5.92228	3.53387	2.07174	3.11555	7.43058	6.89153	8.31244	5.83126	5.56301	5.60147	5.06476	4.99818	9.60975	7.58265	7.72057	7.2722	6.88932	6.48683	6.27672	6.65153	6.18045	7.00686	5.73671	6.12008	6.69685	6.9984	6.23047	5.36168	5.30313	5.20622	5.51788	4.99119	5.01334	5.1894	5.01133	4.49553	2.81785	3.98745	4.21184	3.2332	4.29289
18	7.10314	6.01258	5.67042	5.30385	7.25372	7.46514	6.5653	6.74695	6.01047	3.65046	2.09367	3.11554	7.43296	6.89741	8.33686	5.78548	5.5811	5.61904	4.98108	4.92524	9.58214	7.58783	7.72436	7.29103	6.89358	6.49879	6.2665	6.60486	6.14486	6.9297	5.70419	6.09517	6.69449	6.9378	6.17468	5.37355	5.32432	5.20304	5.48064	4.98366	5.05619	5.18421	5.0196	4.48497	2.80577	4.01682	4.27568	3.25044	4.29401
19	6.93032	5.90638	5.67311	5.28828	7.2068	7.4102	6.52537	6.69102	6.04822	3.75127	2.1186	3.11069	7.37337	6.8345	8.26359	5.75824	5.6026	5.59896	4.89623	4.85537	9.5036	7.52237	7.70804	7.28775	6.83311	6.48475	6.25586	6.56678	6.12286	6.87921	5.67114	6.07578	6.67509	6.83586	6.09649	5.47122	5.33329	5.17858	5.47419	4.96725	5.06629	5.16088	5.02269	4.47623	2.80231	4.08014	4.26919	3.23438	4.2985
20	6.76957	5.80957	5.74545	5.27643	7.13451	7.32749	6.5033	6.63557	6.06508	3.83392	2.13661	3.10655	7.29341	6.76827	8.13953	5.7366	5.62873	5.55281	4.81937	4.79934	9.43918	7.43856	7.68617	7.26306	6.66753	6.45319	6.24041	6.53762	6.10438	6.84354	5.64005	6.05216	6.62849	6.72154	6.03232	5.55	5.33295	5.15034	5.42714	4.93772	5.05701	5.13005	5.03023	4.46195	2.81856	4.07776	4.22548	3.20719	4.30043
21	6.67	5.73457	5.78777	5.27444	7.04976	7.245	6.46251	6.59426	6.053	3.88134	2.158	3.10624	7.19616	6.70795	7.98783	5.71202	5.64397	5.46143	4.75036	4.74737	9.44777	7.34859	7.68955	7.21842	6.73136	6.40405	6.22552	6.51052	6.08748	6.81357	5.61656	6.03266	6.54398	6.60368	6.01354	5.57415	5.31231	5.11949	5.35862	4.91319	5.03594	5.09553	5.04073	4.44249	2.83651	4.03714	4.18827	3.17899	4.30121
22	6.59188	5.66176	5.77945	5.28513	6.96309	7.16166	6.40905	6.55183	6.01957	3.91467	2.17276	3.10602	7.05586	6.61458	7.87144	5.69198	5.63821	5.34068	4.69353	4.7044	9.5214	7.26879	7.69205	7.17431	6.68878	6.3481	6.20928	6.4854	6.07033	6.78546	5.59233	6.01859	6.43372	6.48922	6.09686	5.55684	5.28683	5.09532	5.30578	4.9221	5.0145	5.05524	5.05696	4.41984	2.86452	3.98588	4.17076	3.15794	4.30307
23	6.48921	5.59822	5.75205	5.29556	6.84005	7.06753	6.36922	6.51762	5.96822	3.9409	2.19684	3.10711	6.91935	6.50514	7.79043	5.66797	5.58667	5.20589	4.64303	4.67195	9.44122	7.28101	7.67449	7.13411	6.69789	6.32875	6.19655	6.44741	6.05375	6.76038	5.5773	6.00382	6.32108	6.40443	6.23573	5.52574	5.25925	5.06748	5.31942	4.9265	4.98664	5.00896	5.06611	4.39781	2.95069	3.94737	4.15716	3.145	4.30644
24	6.39883	5.54269	5.72658	5.29094	6.68622	6.95969	6.3262	6.48684	5.91333	3.95617	2.21783	3.10772	6.81109	6.40592	7.82442	5.64463	5.46979	5.0788	4.60539	4.64825	9.29269	7.32398	7.66247	7.1321	6.65403	6.32406	6.1839	6.42241	6.04813	6.73671	5.55102	5.98487	6.20248	6.31245	6.2876	5.48057	5.23528	5.04022	5.30947	4.90378	4.94766	4.95458	5.05739	4.39025	2.9736	3.93069	4.15662	3.12607	4.30865
25	6.3447	5.50044	5.71517	5.28845	6.53406	6.82332	6.28858	6.4552	5.85756	3.96266	2.23385	3.1109	6.71647	6.31681	7.90837	5.62248	5.35615	4.96768	4.57225	4.62335	9.13343	7.30103	7.62882	7.16274	6.57528	6.30119	6.17222	6.40782	6.03921	6.71629	5.52588	5.97385	6.09534	6.22047	6.2862	5.42873	5.201	5.01044	5.26121	4.87483	4.90415	4.89858	5.03064	4.39061	2.96567	3.94281	4.20088	3.11337	4.30812
26	6.26594	5.46579	5.68928	5.30022	6.41507	6.6833	6.25529	6.43308	5.80809	3.96521	2.24655	3.10827	6.63181	6.24749	7.8899	5.60052	5.27554	4.86618	4.54673	4.59923	9.04111	7.25217	7.58193	7.16379	6.53043	6.26543	6.14869	6.40745	6.0209	6.69388	5.49938	5.96394	5.99888	6.13366	6.24837	5.37275	5.16961	4.98707	5.202	4.86061	4.85885	4.84651	4.99327	4.38564	3.00531	3.94744	4.17618	3.1034	4.3055
27	6.18901	5.43683	5.65596	5.31363	6.30204	6.55004	6.21963	6.40794	5.75769	3.9688	2.25879	3.1104	6.56226	6.18642	7.82535	5.57838	5.19355	4.78778	4.5208	4.57851	8.97854	7.19428	7.52831	7.13556	6.499	6.2277	6.15816	6.43334	6.00295	6.67349	5.47731	5.9453	5.91441	6.06527	6.21576	5.32875	5.16088	4.97296	5.14185	4.84523	4.81399	4.80102	4.96923	4.38403	3.02115	3.9398	4.12819	3.09552	4.30184
28	6.11979	5.43482	5.61758	5.30095	6.21008	6.43782	6.19225	6.38727	5.71457	3.97429	2.26551	3.10912	6.50293	6.13469	7.7297	5.55304	5.11019	4.72474	4.49997	4.56395	8.91484	7.13996	7.4957	7.08112	6.45092	6.19039	6.20875	6.45472	5.9893	6.65249	5.45744	5.92966	5.87771	6.01486	6.16528	5.30499	5.20973	4.97169	5.12643	4.81837	4.7743	4.75714	4.99637	4.38085	3.00204	3.94915	4.09591	3.07924	4.29892
29	6.08673	5.42326	5.58201	5.29202	6.13162	6.344	6.1697	6.36952	5.67543	3.97936	2.27808	3.10999	6.45563	6.09422	7.61929	5.53384	5.01889	4.67583	4.48773	4.54943	8.84767	7.11631	7.53085	7.02773	6.38957	6.15815	6.25619	6.46333	5.97334	6.62961	5.43458	5.9229	5.87845	5.9869	6.10918	5.29047	5.25042	4.97018	5.20724	4.79162	4.73385	4.72445	5.06168	4.37931	3.00077	3.96151	4.06206	3.08534	4.2937
30	6.07746	5.39462	5.54351	5.28053	6.07153	6.26932	6.14354	6.35163	5.63858	3.98642	2.28495	3.10818	6.41668	6.05989	7.52257	5.51955	4.95988	4.63464	4.47215	4.53183	8.89164	7.1088	7.53423	6.97049	6.3312	6.12674	6.28228	6.467	5.95827	6.61202	5.41849	5.91106	5.86972	5.96683	6.05559	5.27717	5.25284	4.96563	5.23659	4.77284	4.69796	4.69759	5.10045	4.37564	3.01769	3.96535	4.02685	3.08176	4.28834
31	6.03635	5.36303	5.50945	5.25995	6.01807	6.22503	6.12553	6.332	5.60269	3.99476	2.29156	3.10691	6.38198	6.02894	7.45176	5.50765	4.92086	4.60547	4.45801	4.52031	8.84323	7.08435	7.48489	6.92638	6.27759	6.09992	6.29095	6.46212	5.94374	6.59369	5.40563	5.89782	5.84295	5.92573	6.02825	5.25359	5.23954	4.96809	5.21137	4.75534	4.66832	4.67261	5.09348	4.36767	3.03458	3.97021	3.99799	3.06628	4.28356
32	5.97029	5.33015	5.4825	5.24847	5.97414	6.17762	6.11469	6.31919	5.5677	4.00237	2.30325	3.10546	6.3533	5.99978	7.385	5.49605	4.8636	4.57513	4.44501	4.51043	8.75559	7.06565	7.42536	6.90215	6.23829	6.07763	6.28929	6.46208	5.92946	6.57647	5.3957	5.88452	5.81357	5.89692	6.01486	5.22676	5.22169	4.9754	5.17386	4.73792	4.6441	4.64918	5.06904	4.35779	3.02415	3.96412	3.9714	3.04405	4.2785
33	5.90409	5.30371	5.44999	5.22592	5.93838	6.13568	6.09618	6.3017	5.53892	4.00898	2.31178	3.10143	6.32541	5.97563	7.35589	5.48113	4.79912	4.54484	4.43572	4.50115	8.91669	7.04201	7.35928	6.88338	6.20529	6.05426	6.28698	6.4594	5.91784	6.55783	5.38334	5.86654	5.78778	5.91005	5.99859	5.19647	5.19358	4.97642	5.14023	4.7181	4.62529	4.63367	5.03788	4.35001	3.02179	3.95313	3.95564	3.02071	4.27409
34	5.83074	5.27289	5.40905	5.20729	5.9107	6.10158	6.08675	6.29037	5.51523	4.02147	2.31593	3.09723	6.3041	5.95126	7.54527	5.46499	4.73382	4.5269	4.42531	4.49423	8.84463	7.0049	7.29507	6.84866	6.14637	6.03787	6.28809	6.45745	5.9066	6.53741	5.36573	5.85324	5.75138	5.90935	5.98175	5.16821	5.16248	4.95964	5.09233	4.70019	4.61286	4.62272	5.00213	4.34132	3.02633	3.94434	3.98616	3.00369	4.26633
35	5.77897	5.2485	5.37203	5.18404	5.88385	6.07677	6.07546	6.28231	5.48449	4.0278	2.3227	3.09704	6.28197	5.93061	7.68262	5.44689	4.69849	4.50331	4.41884	4.48867	8.67325	6.95412	7.2307	6.80842	6.09814	6.02176	6.28179	6.45122	5.8891	6.51913	5.34638	5.84002	5.71721	5.88768	5.99853	5.1391	5.13062	4.93973	5.05407	4.67728	4.60664	4.61605	4.95864	4.33697	3.03141	3.94467	3.99352	2.98677	4.26326
36	5.7588	5.22225	5.33387	5.15927	5.86042	6.04134	6.06793	6.27234	5.45516	4.03538	2.32855	3.08813	6.26746	5.91215	7.65636	5.4277	4.72598	4.48186	4.40768	4.48195	8.5145	6.91593	7.16975	6.76146	6.13372	6.00989	6.27129	6.44342	5.87628	6.49757	5.33	5.82569	5.69774	5.85543	6.01638	5.12532	5.09916	4.92066	5.04494	4.67491	4.60004	4.61438	4.91062	4.32974	3.04825	4.03583	3.97255	2.96735	4.25947
37	5.72254	5.19706	5.29617	5.14464	5.8416	6.01689	6.06226	6.2645	5.43727	4.03698	2.334	3.08555	6.25384	5.89859	7.59157	5.40967	4.77014	4.46788	4.40463	4.4752	8.34635	6.90153	7.11624	6.7183	6.24623	5.99774	6.26157	6.43579	5.86726	6.4782	5.31595	5.81381	5.71391	5.81768	6.01155	5.10283	5.0886	4.89989	5.02367	4.73755	4.59288	4.62003	4.87738	4.32166	3.13245	4.0599	3.95632	2.94567	4.25329
38	5.67896	5.1729	5.26936	5.12501	5.83324	5.98819	6.05956	6.25752	5.43308	4.04422	2.33797	3.0835	6.23876	5.88248	7.50786	5.39057	4.78671	4.45093	4.40332	4.46801	8.31366	6.93785	7.06593	6.68308	6.30965	5.98896	6.24924	6.4296	5.8569	6.45798	5.3035	5.79813	5.74478	5.79605	5.98903	5.08453	5.07599	4.87975	4.99661	4.79101	4.58532	4.63086	4.89088	4.31509	3.26944	4.0215	3.92417	2.92388	4.24735
39	5.64004	5.14963	5.23099	5.10157	5.82387	5.9573	6.0565	6.25509	5.41796	4.044	2.34168	3.07897	6.21839	5.86811	7.38909	5.37475	4.78192	4.44334	4.39963	4.46612	8.4279	7.01664	7.00906	6.64984	6.31662	5.97937	6.235	6.42139	5.84417	6.43846	5.28838	5.78336	5.74586	5.7716	5.96186	5.06643	5.05062	4.86086	4.96485	4.79646	4.58059	4.64465	4.93091	4.30968	3.26246	3.98964	3.90234	2.92049	4.24243
40	5.62552	5.12248	5.20746	5.08695	5.82794	5.93214	6.05519	6.25035	5.39922	4.04427	2.34119	3.07182	6.20586	5.85397	7.25123	5.35708	4.82369	4.42609	4.39766	4.46067	8.48653	7.00597	6.95627	6.61814	6.30577	5.96766	6.2251	6.41185	5.83179	6.41958	5.27504	5.77025	5.73903	5.73917	5.93436	5.05482	5.02765	4.84249	4.92596	4.7841	4.57612	4.66451	4.95273	4.30836	3.25492	3.99311	3.8879	2.91723	4.23784
41	5.56363	5.10334	5.18686	5.07217	5.86985	5.93379	6.0515	6.24876	5.38054	4.0465	2.34515	3.06611	6.20192	5.84378	7.13644	5.34116	4.85761	4.41895	4.39055	4.46276	8.47772	6.95309	6.92499	6.59216	6.28101	5.96263	6.21194	6.39203	5.8198	6.39799	5.26135	5.75666	5.7252	5.71293	5.94661	5.03573	5.03914	4.82221	4.87989	4.78209	4.57382	4.67417	4.97387	4.30967	3.2774	4.10692	3.85564	2.90566	4.2299
42	5.48336	5.09028	5.16416	5.04551	5.92936	5.94216	6.048	6.24097	5.35695	4.04408	2.34563	3.05628	6.19607	5.83086	7.11432	5.32377	4.86168	4.40901	4.38178	4.47071	8.39851	6.8974	6.96863	6.58	6.25454	5.96071	6.19867	6.38976	5.80464	6.37858	5.24905	5.73994	5.70294	5.69379	5.98465	5.01734	5.06085	4.80921	4.83465	4.77276	4.57521	4.67515	5.0024	4.30631	3.3062	4.13607	3.83735	2.89126	4.2241
43	5.41454	5.06929	5.14177	5.0216	5.9616	5.94279	6.04141	6.23672	5.32521	4.03736	2.34514	3.04956	6.18507	5.81867	7.12852	5.3094	4.8415	4.40207	4.37415	4.47155	8.29646	6.83361	6.99403	6.59106	6.22987	5.96119	6.18915	6.42234	5.79313	6.35849	5.24583	5.72612	5.68322	5.67399	6.02164	5.00698	5.06235	4.80021	4.81301	4.74775	4.58703	4.67836	5.00362	4.30698	3.30201	4.11635	3.82301	2.87059	4.21785
44	5.33508	5.04818	5.12405	5.0002	5.97052	5.93563	6.04045	6.23584	5.29268	4.02886	2.34713	3.03994	6.17356	5.80611	7.08496	5.28989	4.81105	4.39901	4.3619	4.46756	8.23855	6.77162	6.993	6.59779	6.2059	5.96225	6.1721	6.46429	5.77847	6.33405	5.24434	5.7134	5.66295	5.65317	6.04157	5.01763	5.04987	4.79536	4.86538	4.71752	4.59781	4.68069	4.9863	4.30364	3.3046	4.07859	3.79548	2.85641	4.2161
45	5.25307	5.02794	5.09585	4.97839	5.97449	5.92683	6.03029	6.23247	5.255	4.01741	2.34735	3.02945	6.16502	5.80414	7.0059	5.27681	4.81668	4.3976	4.35689	4.47253	8.46209	6.7297	7.07311	6.59349	6.19332	5.9711	6.16195	6.50108	5.76476	6.31319	5.23814	5.69857	5.66072	5.64744	6.132	5.14049	5.0295	4.79104	4.91391	4.6893	4.60211	4.68149	5.01555	4.30091	3.47607	4.07846	3.83093	2.98346	4.20925
46	5.18065	4.99889	5.07507	4.96363	5.97254	5.9239	6.02605	6.23302	5.2115	4.00898	2.34933	3.02224	6.17022	5.84825	6.93056	5.28455	4.91902	4.38817	4.34292	4.46644	8.6081	6.70116	7.14455	6.58471	6.19289	5.98361	6.14611	6.51714	5.75199	6.31131	5.22393	5.68367	5.71255	5.6332	6.20061	5.30888	5.0097	4.78501	4.90851	4.67156	4.60527	4.68408	5.07383	4.3012	3.54075	4.0651	4.08564	3.18904	4.20378
47	5.12234	4.96663	5.05221	4.94878	5.97144	5.91292	6.02936	6.22803	5.16389	3.99418	2.34771	3.01452	6.18232	5.91433	6.83401	5.33185	4.99283	4.38475	4.33194	4.45336	8.5117	6.66228	7.11113	6.55894	6.18489	5.9896	6.13343	6.51956	5.741	6.35375	5.20803	5.6724	5.76109	5.68509	6.22417	5.38426	5.03172	4.77929	4.88336	4.68832	4.60523	4.6863	5.08949	4.31712	3.48424	4.0295	4.2346	3.2625	4.20009
48	5.07374	4.94067	5.03327	4.93156	5.96799	5.90633	6.03456	6.21854	5.1145	3.97665	2.35358	3.0062	6.18991	5.95506	6.76655	5.37499	5.00799	4.37488	4.31884	4.43964	8.37251	6.63415	7.05526	6.5416	6.1653	5.99168	6.11898	6.49874	5.76611	6.54515	5.19845	5.67605	5.75629	5.81033	6.21192	5.41335	5.11221	4.77687	4.8831	4.72912	4.60567	4.69154	5.06115	4.32974	3.4557	3.99542	4.28129	3.24679	4.19484
49	5.03573	4.91994	5.04173	4.92869	5.95852	5.90479	6.03785	6.22489	5.06523	3.96196	2.34947	2.99755	6.17853	5.96656	6.75128	5.39758	4.98229	4.366	4.31523	4.42656	8.235	6.58577	6.98915	6.52256	6.13796	5.98914	6.14878	6.48767	5.81037	6.75571	5.18775	5.72467	5.76751	5.89864	6.21585	5.40048	5.17832	4.77569	4.95361	4.75237	4.61051	4.69342	5.01379	4.33427	3.43013	3.97975	4.33767	3.24427	4.19112
[truncated: 87 more columns]
